# Supplementary material for: Quantitative trait loci mapping reveals important genomic regions controlling root architecture and shoot biomass under nitrogen, phosphorus, and potassium stress in rapeseed (Brassica napus L.)
Source: Front Plant Sci. 2022 Sep 12;13:994666. doi: 10.3389/fpls.2022.994666 (PMC9511887; doi:10.3389/fpls.2022.994666)
Supplement: Supplementary file 1 [file Data_Sheet_1.xls]

## Sheet: Table S1
Table S1: Analysis of variance (ANOVA) for investigated traits under NPK-stress in RIL population
Traits	Blocks ( df = 02)	Treatments ( df = 02)	Genotypes ( df = 237)	G × T (df = 474)
PRL	13.9	6618.6**	111.6**	35.7**
RFW	0.044	25.1**	0.151**	0.045**
SFW	0.263	580.7**	1.435**	0.426**
TRL	235177	143592309.8**	266172.0**	92226.9**
TSA	2026.4	486072.2**	1635.5**	535.6**
TRV	0.237	8.2**	0.093**	0.032**
TRN	443912	212642158**	1381611**	1241112**
RSR	0.011	32.3**	0.026**	0.013**
TFW	0.515	394.5**	2.215**	0.606**
** and *, Significant at 1% and 5% level of probability, respectively.

## Sheet: Table S2
Table S2: Descriptive statistics for investigated traits under NPK-stress across different trails.
LN
Traits	Trial	Mean	Min	Max	SD	CV (%)	Skewness	Kurtosis
PRL	LN1	24.386	13.3	45	4.503	18.46	0.36	0.3
	LN2	26.187	14.3	45.6	5.06	19.32	0.55	0.37
	LN3	27.9	15.2	55.6	6.327	22.68	0.6	0.18
RFW	LN1	0.65071	0.268	1.23	0.16566	25.46	0.54	0.25
	LN2	0.7409	0.272	2.074	0.19816	26.75	1.55	6.71
	LN3	0.66904	0.264	1.524	0.17179	25.68	0.61	0.79
SFW	LN1	2.194	1.156	3.752	0.4312	19.66	0.42	0.21
	LN2	1.7597	0.839	2.988	0.3153	17.92	0.31	0.49
	LN3	1.529	0.727	2.504	0.326	21.32	0.36	-0.07
TRL	LN1	1071.1	461.3	2094.9	257.3	24.03	0.56	0.37
	LN2	1046	413	1896.9	236.8	22.64	0.37	0.21
	LN3	1067.8	385.5	2237	286.4	26.82	0.66	0.98
TSA	LN1	72.551	31.325	149.845	16.762	23.1	0.49	0.45
	LN2	88.755	42.438	158.137	19.42	21.88	0.49	0.38
	LN3	72.021	21.748	156.905	21.123	29.33	0.68	0.79
TRV	LN1	0.3961	0.169	1.168	0.11147	28.14	1.07	3.45
	LN2	0.60553	0.263	1.13	0.15539	25.66	0.71	0.53
	LN3	0.39339	0.098	0.978	0.14553	36.99	0.82	0.65
TRN	LN1	1550.9	540	5676	615.9	39.71	1.62	5.82
	LN2	1192.2	464	4306	491.5	41.23	1.77	4.96
	LN3	1666.4	423	4492	556.2	33.38	0.71	0.85
RSR	LN1	0.29857	0.15892	0.54345	0.05877	19.68	0.28	0.07
	LN2	1.0353	0.1916	4.321	0.991	95.72	1.12	-0.37
	LN3	0.4433	0.20582	0.82531	0.09571	21.59	0.7	1.25
TFW	LN1	2.8447	1.427	4.778	0.5518	19.4	0.41	0.13
	LN2	1.8889	0.2403	4.039	1.0148	53.72	-0.47	-1.21
	LN3	2.198	1.143	3.831	0.4512	20.53	0.39	-0.03
LP
Traits	Trial	Mean	Min	Max	SD	CV (%)	Skewness	Kurtosis
PRL	LP1	23.416	12.8	40	4.444	18.98	0.32	0.04
	LP2	22.921	11.5	44.1	4.786	20.88	0.77	0.74
	LP3	24.965	14.2	41.2	4.866	19.49	0.19	-0.58
RFW	LP1	0.59639	0.232	1.275	0.14507	24.33	0.48	0.61
	LP2	0.61342	0.204	1.1	0.15497	25.26	0.34	-0.04
	LP3	0.67398	0.283	1.369	0.1721	25.53	0.41	0.22
SFW	LP1	1.7903	0.876	2.848	0.3527	19.7	0.42	0.01
	LP2	1.5104	0.724	3.528	0.3638	24.08	0.78	1.58
	LP3	1.4157	0.578	3.458	0.3823	27	1.01	2.01
TRL	LP1	1082.5	490.6	2161.7	261.8	24.19	0.53	0.51
	LP2	849.75	222.54	1617.41	210.01	24.71	0.35	0.35
	LP3	984.82	0	2240.85	254.35	25.83	0.62	1.37
TSA	LP1	74.179	29.275	135.534	17.64	23.78	0.37	0.21
	LP2	75.206	21.031	152.31	18.617	24.75	0.32	0.27
	LP3	70.085	0	167.907	20.165	28.77	0.58	0.92
TRV	LP1	0.40773	0.139	0.805	0.10904	26.74	0.45	0.2
	LP2	0.53635	0.158	1.24	0.16081	29.98	0.7	0.76
	LP3	0.40479	0	1.001	0.15196	37.54	0.75	0.45
TRN	LP1	1542.6	317	15681	1700.6	110.24	3.98	18.43
	LP2	983	310	4277	482.9	49.12	2.06	7.29
	LP3	1351.2	0	3943	542.6	40.15	1.34	2.8
RSR	LP1	0.33656	0.16525	0.63433	0.0682	20.26	0.36	0.82
	LP2	0.41296	0.18732	0.72617	0.08504	20.59	0.36	0.41
	LP3	0.49379	0.16784	1.08535	0.1291	26.15	0.4	0.58
TFW	LP1	2.3867	1.218	3.907	0.4536	19.01	0.39	0.05
	LP2	2.1239	0.99	4.483	0.4745	22.34	0.47	0.58
	LP3	2.0896	0.861	4.827	0.4842	23.17	0.76	1.61
LK
Traits	Trial	Mean	Min	Max	SD	CV (%)	Skewness	Kurtosis
PRL	LK1	22.617	10.2	49.8	5.02	22.2	0.61	1.34
	LK2	24.035	12.3	42.8	4.844	20.15	0.16	0
	LK3	21.163	12.1	36.2	4.733	22.36	0.51	-0.13
RFW	LK1	0.45407	0.151	0.888	0.11889	26.18	0.37	0.21
	LK2	0.43314	0.189	0.841	0.11227	25.92	0.48	0.16
	LK3	0.53833	0.132	1.481	0.15393	28.59	1.03	3.84
SFW	LK1	2.5072	1.183	3.995	0.5446	21.72	0.16	-0.35
	LK2	2.4365	0.788	4.12	0.575	23.6	0.23	-0.07
	LK3	2.8738	0.968	7.577	0.7858	27.34	1.07	3.98
TRL	LK1	600.65	138.62	1182.42	153.87	25.62	0.43	0.37
	LK2	574.78	213.59	1364.92	135.19	23.52	1.08	2.97
	LK3	530.3	97.38	1457.68	187.69	35.39	0.68	1.19
TSA	LK1	57.611	18.076	107.226	14.201	24.65	0.32	0.27
	LK2	43.155	16.542	100.089	12.293	28.48	1.02	1.6
	LK3	47.634	8.238	159.843	19.441	40.81	0.49	0.84
TRV	LK1	0.4443	0.174	0.963	0.12428	27.97	0.55	0.64
	LK2	0.26402	0.077	0.721	0.10489	39.73	1.1	1.43
	LK3	0.34722	0.055	1.395	0.17176	49.47	0.64	1.23
TRN	LK1	650.57	196	1942	237.85	36.56	1.32	2.82
	LK2	876.7	264	2639	309.5	35.31	1.31	3.36
	LK3	1004.9	188	4341	775.4	77.17	1.21	0.72
RSR	LK1	0.18226	0.11637	0.43909	0.03559	19.53	1.4	5.25
	LK2	0.18091	0.09095	0.42463	0.0391	21.61	0.97	2.68
	LK3	0.1925	0.04563	0.45726	0.0494	25.66	1.05	2.14
TFW	LK1	2.9613	1.396	4.861	0.6348	21.44	0.12	-0.33
	LK2	2.8696	1.021	4.825	0.6549	22.82	0.25	-0.06
	LK3	3.4121	1.267	8.869	0.8918	26.14	1.17	4.86

## Sheet: Table S3
Table S3: QTLs detected for root and biomass traits under LN-stress condition in RILs population.
QTL	Treat	Chrm	Pos	LOD	Add	R2（%）	LOD2_L	LOD2_R
q.LN-PRL-A01-1	LN-BLUE	A01	47.91	3.76981	-0.6304	4.8659	40.1	52.6
q.LN-TNR-A01-1	LN-BLUE	A01	17.91	4.61238	-85.6918	7.4503	15.3	20.4
q.LN-PRL-A02-1	LN-BLUE	A02	82.61	8.11726	0.9358	10.9075	81.7	85.9
q.LN-PRL-A02-2	LN-BLUE	A02	88.11	6.00652	0.8139	8.2391	87.1	88.8
q.LN-PRL-A03-1	LN-BLUE	A03	19.51	4.86862	0.7159	5.747	18	20.6
q.LN-PRL-A04-1	LN-BLUE	A04	59.21	4.89902	-0.7532	6.3389	53.2	60.5
q.LN-PRL-A05-1	LN-BLUE	A05	13.11	3.11618	0.5951	4.0843	13	15.4
q.LN-SFW-A05-1	LN-BLUE	A05	56.71	3.61129	0.0516	4.178	55	57.8
q.LN-RFW-A08-1	LN-BLUE	A08	11.91	4.46254	-0.0275	6.3292	8.5	12.4
q.LN-RFW-A08-2	LN-BLUE	A08	22.81	3.4506	-0.0254	5.302	17.3	24.1
q.LN-SFW-A08-1	LN-BLUE	A08	22.81	4.59283	-0.0649	6.349	19.6	24.6
q.LN-SFW-A08-2	LN-BLUE	A08	30.61	6.52552	-0.0744	8.512	26.7	31.4
q.LN-SFW-A08-3	LN-BLUE	A08	36.51	7.24647	-0.0782	9.4002	36.4	38
q.LN-TRV-A08-1	LN-BLUE	A08	36.51	5.52443	-0.0192	7.5518	31.7	37.6
q.LN-RDW-A08-1	LN-BLUE	A08	37.41	5.68078	-0.0044	8.2293	36.4	38
q.LN-SDW-A08-1	LN-BLUE	A08	30.61	3.77199	-0.0219	5.1289	24.9	31.4
q.LN-SDW-A08-2	LN-BLUE	A08	36.91	4.24756	-0.0231	5.7503	36.4	38
q.LN-TDW-A08-1	LN-BLUE	A08	30.61	4.46905	-0.0265	6.1136	24.9	31.4
q.LN-TDW-A08-2	LN-BLUE	A08	36.51	4.47123	-0.0265	6.1124	36.4	38
q.LN-RFW-A09-1	LN-BLUE	A09	100.51	3.43757	-0.0264	5.1817	97.3	103.9
q.LN-RFW-A09-2	LN-BLUE	A09	107.31	3.86536	-0.0281	5.3343	106.9	109.4
q.LN-SFW-A09-1	LN-BLUE	A09	10.51	6.45385	-0.0738	8.3236	9.5	14.9
q.LN-SFW-A09-2	LN-BLUE	A09	104.91	8.15635	-0.0903	10.9185	103.5	106.9
q.LN-SDW-A09-1	LN-BLUE	A09	10.81	7.78936	-0.032	10.8801	8.6	12.9
q.LN-TDW-A09-1	LN-BLUE	A09	0.01	5.15961	-0.0286	7.2738	0	1.5
q.LN-TDW-A09-2	LN-BLUE	A09	10.51	7.04669	-0.0337	9.8237	9.5	13.4
q.LN-TDW-A09-3	LN-BLUE	A09	101.51	6.55809	-0.0352	9.739	97.3	103.5
q.LN-SDW-A09-2	LN-BLUE	A09	4.51	4.40391	-0.1173	6.952	0	8.1
q.LN-RFW-A10-1	LN-BLUE	A10	15.41	3.96091	0.0259	5.533	12.7	15.8
q.LN-RFW-A10-2	LN-BLUE	A10	22.71	3.35505	0.0239	4.7043	19.1	26.5
q.LN-TRL-A10-1	LN-BLUE	A10	15.41	4.24756	38.5703	6.4624	12	18.6
q.LN-RDW-A10-1	LN-BLUE	A10	14.41	3.41368	0.0034	4.8586	12.1	16
q.LN-TDW-A10-1	LN-BLUE	A10	14.21	4.03475	0.0246	5.3681	11.5	24.4
q.LN-RFW-C01-1	LN-BLUE	C01	54.11	4.31922	0.027	6.066	48.9	57.1
q.LN-SFW-C01-1	LN-BLUE	C01	45.21	4.36048	0.0596	5.4908	44.8	46
q.LN-SFW-C01-2	LN-BLUE	C01	54.11	4.44734	0.0596	5.5946	48.9	60
q.LN-TSA-C01-1	LN-BLUE	C01	54.11	4.12595	2.641	5.9064	51.4	57
q.LN-TRV-C01-1	LN-BLUE	C01	54.11	5.34419	0.019	7.3353	48.9	56.7
q.LN-TDW-C01-1	LN-BLUE	C01	54.11	3.9544	0.0235	4.8933	48.9	57.5
q.LN-SFW-C02-1	LN-BLUE	C02	0.01	3.7177	0.0573	4.7743	0	1
q.LN-SFW-C02-2	LN-BLUE	C02	13.41	5.05755	0.0649	6.3581	12.5	14.6
q.LN-SDW-C02-1	LN-BLUE	C02	7.71	3.49186	0.0213	4.7403	0.8	8.8
q.LN-SDW-C02-2	LN-BLUE	C02	13.41	4.22367	0.0232	5.6466	12.5	16.6
q.LN-TDW-C02-1	LN-BLUE	C02	13.41	3.85233	0.0245	5.1177	12.5	15.6
q.LN-PRL-C03-1	LN-BLUE	C03	25.71	3.39414	-0.9692	4.0725	24	26.4
q.LN-TRL-C04-1	LN-BLUE	C04	43.21	4.49729	-40.3777	6.9699	38.7	48.5
q.LN-TSA-C04-1	LN-BLUE	C04	136.91	4.2367	-2.7158	6.0876	135.9	144.5
q.LN-TRV-C04-1	LN-BLUE	C04	139.01	5.77199	-0.02	7.9784	137.5	144.7
q.LN-RFW-C06-1	LN-BLUE	C06	26.91	5.16395	0.0303	7.4266	24.7	27.9
q.LN-RSR-C06-1	LN-BLUE	C06	41.01	4.40608	0.0126	7.1691	37.7	42.2
q.LN-TNR-C07-1	LN-BLUE	C07	62.01	3.53746	74.2097	5.6384	57.4	63.8
q.LN-PRL-C08-1	LN-BLUE	C08	59.11	4.61672	0.7099	6.3263	57.1	61.6
q.LN-TRL-C08-1	LN-BLUE	C08	36.91	3.51574	36.6951	5.4025	34.7	39.1
q.LN-TSA-C08-1	LN-BLUE	C08	93.31	3.93703	2.6893	5.8923	88.5	98.3
q.LN-TRV-C08-1	LN-BLUE	C08	93.31	4.18675	0.0175	5.9931	88.5	94
q.LN-RDW-C08-1	LN-BLUE	C08	88.31	3.32248	0.0034	4.8535	83	89.3
q.LN-RDW-C08-2	LN-BLUE	C08	93.31	3.9088	0.0037	5.8951	89.3	94

## Sheet: Table S4
Table S4: QTLs detected for root and biomass traits under LP-stress condition in RILs population.
QTL	Treat	Chrm	Pos	LOD	Add	R2（%）	LOD2_L	LOD2_R
q.LP-RSR-A05-1	LP-BLUE	A05	41.61	3.36374	-0.0106	5.1493	40	43.4
q.LP-TRL-C07-1	LP-BLUE	A07	53.41	3.57655	-32.2382	5.9661	49.4	56.2
q.LP-RFW-A08-1	LP-BLUE	A08	36.51	3.31596	-0.0198	5.1021	29.2	37.6
q.LP-RDW-A08-1	LP-BLUE	A08	36.51	3.39848	-0.003	4.9132	31.4	37.6
q.LP-SDW-A08-1	LP-BLUE	A08	38.61	3.81325	-0.0183	5.1126	38	40.5
q.LP-TDW-A08-1	LP-BLUE	A08	38.61	4.35396	-0.0214	5.7684	38	40.4
q.LP-SFW-A09-1	LP-BLUE	A09	24.41	3.49186	-0.0554	4.8568	22	25.2
q.LP-SFW-A09-2	LP-BLUE	A09	29.61	4.90119	-0.0662	6.7226	25.2	32.9
q.LP-SFW-A09-3	LP-BLUE	A09	106.41	5.7025	-0.0768	7.8005	104	107.3
q.LP-SDW-A09-1	LP-BLUE	A09	10.81	6.13681	-0.0236	8.3649	9.5	12
q.LP-SDW-A09-2	LP-BLUE	A09	94.71	6.47991	-0.0273	10.7344	89.2	97.3
q.LP-SDW-A09-3	LP-BLUE	A09	105.41	7.10966	-0.0274	9.8605	103.9	108.2
q.LP-SDW-A09-4	LP-BLUE	A09	112.21	3.4202	-0.0195	4.8854	111.5	117
q.LP-TDW-A09-1	LP-BLUE	A09	14.71	5.09229	-0.0234	6.8875	13.7	19.8
q.LP-TDW-A09-2	LP-BLUE	A09	94.71	6.62758	-0.0302	10.7866	89.2	97.3
q.LP-TDW-A09-3	LP-BLUE	A09	105.41	7.07492	-0.0299	9.6441	103.9	108.4
q.LP-SFW-C02-1	LP-BLUE	C02	0.01	4.90988	0.0672	6.7794	0	1
q.LP-SFW-C02-2	LP-BLUE	C02	6.31	5.09881	0.0685	7.1073	1	9.8
q.LP-SDW-C02-1	LP-BLUE	C02	0.01	4.69924	0.0214	6.5403	0	1
q.LP-SDW-C02-2	LP-BLUE	C02	6.31	6.16721	0.0242	8.4609	4.6	10.1
q.LP-SDW-C02-3	LP-BLUE	C02	13.21	5.4658	0.0225	7.5419	11.8	14.9
q.LP-TDW-C02-1	LP-BLUE	C02	0.01	4.72747	0.0234	6.4589	0	1
q.LP-TDW-C02-2	LP-BLUE	C02	6.31	6.12812	0.0264	8.2635	4.6	9.8
q.LP-TDW-C02-3	LP-BLUE	C02	13.21	5.27253	0.0242	7.159	11.8	15
q.LP-TDW-C03-1	LP-BLUE	C03	110.71	3.52443	-0.019	4.6322	101.1	115.9
q.LP-PRL-C08-1	LP-BLUE	C08	79.71	4.93594	0.5946	7.4427	77.1	79.9
q.LP-PRL-C08-2	LP-BLUE	C08	85.81	5.14224	0.6043	7.7413	83	86.8

## Sheet: Table S5
Table S5: QTLs detected for root and biomass traits under LK-stress condition in RILs population.
QTL	Treat	Chrm	Pos	LOD	Add	R2（%）	LOD2_L	LOD2_R
q.LK-RFW-A01-1	LK-BLUE	A01	65.21	4.36699	-0.0204	6.2412	61.7	67.9
q.LK-RSR-A01-1	LK-BLUE	A01	65.21	8.90337	-0.0093	12.761	63.3	67
q.LK-RSR-A01-2	LK-BLUE	A01	72.91	11.544	-0.0109	17.4028	68.4	76.1
q.LK-TSA-A03-1	LK-BLUE	A03	33.71	4.15635	-2.0479	5.9349	32.9	39.7
q.LK-SDW-A03-1	LK-BLUE	A03	30.41	4.01086	-0.006	5.9218	28.7	30.9
q.LK-SFW-A07-1	LK-BLUE	A07	61.11	3.90011	-0.0893	5.8879	59.6	61.4
q.LK-SFW-A07-2	LK-BLUE	A07	70.21	6.23018	-0.1109	9.195	63.6	72.8
q.LK-TRL-C07-1	LK-BLUE	A07	70.31	3.64604	-21.2093	5.124	61.4	81.4
q.LK-TSA-A07-1	LK-BLUE	A07	71.31	4.53855	-2.092	6.5764	63.6	73.1
q.LK-TRV-A07-1	LK-BLUE	A07	44.11	3.80673	-0.0167	5.6276	37	53.4
q.LK-TDW-A07-1	LK-BLUE	A07	69.71	3.72856	-0.0068	5.4488	63.2	73.1
q.LK-TFW-A07-1	LK-BLUE	A07	61.11	3.57655	-0.0979	5.3269	59.6	61.4
q.LK-TFW-A07-2	LK-BLUE	A07	67.71	5.70901	-0.1226	8.3192	63.4	76.9
q.LK-RFW-A09-1	LK-BLUE	A09	101.51	3.39631	-0.0195	5.3249	97.8	103.9
q.LK-RFW-A09-2	LK-BLUE	A09	108.41	4.12812	-0.0214	5.9667	103.9	111.5
q.LK-TSA-A09-1	LK-BLUE	A09	8.61	7.14875	-2.6399	10.2241	6.6	8.8
q.LK-TSA-A09-2	LK-BLUE	A09	17.41	4.63626	-2.2207	7.2761	15.9	20.7
q.LK-TRV-A09-1	LK-BLUE	A09	24.21	4.56243	-0.0186	6.9599	21.6	24.4
q.LK-TRV-A09-2	LK-BLUE	A09	29.61	4.58198	-0.0188	6.9512	27.1	36
q.LK-SDW-A09-1	LK-BLUE	A09	33.51	3.77633	-0.0057	5.5783	29.8	37
q.LK-TDW-A09-1	LK-BLUE	A09	8.11	4.86862	-0.0077	7.1351	6.2	8.8
q.LK-TDW-A09-2	LK-BLUE	A09	15.91	3.99783	-0.0071	5.9092	14.7	20.4
q.LK-SFW-C01-2	LK-BLUE	C01	48.31	3.93703	0.0869	5.6017	45.1	50.2
q.LK-RDW-C01-1	LK-BLUE	C01	48.31	3.64386	0.0037	5.9997	45.1	48.9
q.LK-TFW-C01-1	LK-BLUE	C01	48.31	3.88708	0.0999	5.5453	45.1	48.9
q.LK-TFW-C01-2	LK-BLUE	C01	55.61	3.41151	0.0935	4.8877	54.7	58
q.LK-TRL-C02-1	LK-BLUE	C02	55.91	3.98046	-22.5498	5.7934	48.2	57.2
q.LK-TRL-C03-1	LK-BLUE	C03	114.71	3.55049	-20.583	4.9551	112.7	127.7
q.LK-RSR-C06-1	LK-BLUE	C06	16.61	4.76439	0.0068	6.8402	16.4	20
q.LK-RSR-C06-2	LK-BLUE	C06	28.21	8.56243	0.009	11.8551	27.9	30.9
q.LK-RSR-C06-3	LK-BLUE	C06	33.61	5.557	0.0074	8.1043	31.8	36
q.LK-SDW-C07-1	LK-BLUE	C07	2.01	4.14115	-0.0061	6.3834	0	4.2
q.LK-TDW-C07-1	LK-BLUE	C07	2.01	5.04017	-0.0079	7.6043	0	4.2
q.LK-TDW-C07-2	LK-BLUE	C07	13.91	3.91965	-0.0074	6.6074	9.9	16.9
q.LK-RFW-C08-1	LK-BLUE	C08	37.81	3.61564	0.0182	5.2244	34	39.1
q.LK-TSA-C08-1	LK-BLUE	C08	40.41	3.68078	1.8432	5.1475	39.1	44

## Sheet: Table S6
Table S6: Summary of QTL clusters detected under NPK-stress in the RIL population.
QTL clusters	Type	QTL	Treat	Chrm	Pos	LOD	Add	R2（%）	LOD2_L	LOD2_R
qc.A01-1	K-specific	q.LK-RFW-A01-1	LK-BLUE	A01	65.21	4.36699	-0.0204	6.2412	61.7	67.9
		q.LK-RSR-A01-1	LK-BLUE	A01	65.21	8.90337	-0.0093	12.761	63.3	67
qc.A07-1	PK-specific	q.LK-TRV-A07-1	LK-BLUE	A07	44.11	3.80673	-0.0167	5.6276	37	53.4
		q.LP-TRL-C07-1	LP-BLUE	A07	53.41	3.57655	-32.2382	5.9661	49.4	56.2
qc.A07-2	K-specific	q.LK-SFW-A07-1	LK-BLUE	A07	61.11	3.90011	-0.0893	5.8879	59.6	61.4
		q.LK-TFW-A07-1	LK-BLUE	A07	61.11	3.57655	-0.0979	5.3269	59.6	61.4
		q.LK-TFW-A07-2	LK-BLUE	A07	67.71	5.70901	-0.1226	8.3192	63.4	76.9
		q.LK-TDW-A07-1	LK-BLUE	A07	69.71	3.72856	-0.0068	5.4488	63.2	73.1
		q.LK-SFW-A07-2	LK-BLUE	A07	70.21	6.23018	-0.1109	9.195	63.6	72.8
		q.LK-TRL-C07-1	LK-BLUE	A07	70.31	3.64604	-21.2093	5.124	61.4	81.4
		q.LK-TSA-A07-1	LK-BLUE	A07	71.31	4.53855	-2.092	6.5764	63.6	73.1
qc.A08-1	N-specific	q.LN-RFW-A08-2	LN-BLUE	A08	22.81	3.4506	-0.0254	5.302	17.3	24.1
		q.LN-SFW-A08-1	LN-BLUE	A08	22.81	4.59283	-0.0649	6.349	19.6	24.6
qc.A08-2	NP-specific	q.LN-SFW-A08-2	LN-BLUE	A08	30.61	6.52552	-0.0744	8.512	26.7	31.4
		q.LN-SDW-A08-1	LN-BLUE	A08	30.61	3.77199	-0.0219	5.1289	24.9	31.4
		q.LN-TDW-A08-1	LN-BLUE	A08	30.61	4.46905	-0.0265	6.1136	24.9	31.4
		q.LN-SFW-A08-3	LN-BLUE	A08	36.51	7.24647	-0.0782	9.4002	36.4	38
		q.LN-TRV-A08-1	LN-BLUE	A08	36.51	5.52443	-0.0192	7.5518	31.7	37.6
		q.LN-TDW-A08-2	LN-BLUE	A08	36.51	4.47123	-0.0265	6.1124	36.4	38
		q.LP-RFW-A08-1	LP-BLUE	A08	36.51	3.31596	-0.0198	5.1021	29.2	37.6
		q.LP-RDW-A08-1	LP-BLUE	A08	36.51	3.39848	-0.003	4.9132	31.4	37.6
		q.LN-SDW-A08-2	LN-BLUE	A08	36.91	4.24756	-0.0231	5.7503	36.4	38
		q.LN-RDW-A08-1	LN-BLUE	A08	37.41	5.68078	-0.0044	8.2293	36.4	38
		q.LP-SDW-A08-1	LP-BLUE	A08	38.61	3.81325	-0.0183	5.1126	38	40.5
		q.LP-TDW-A08-1	LP-BLUE	A08	38.61	4.35396	-0.0214	5.7684	38	40.4
qc.A09-1	N-specific	q.LN-TDW-A09-1	LN-BLUE	A09	0.01	5.15961	-0.0286	7.2738	0	1.5
		q.LN-SDW-A09-1	LN-BLUE	A09	4.51	4.40391	-0.1173	6.952	0	8.1
qc.A09-2	NPK-common	q.LK-TDW-A09-1	LK-BLUE	A09	8.11	4.86862	-0.0077	7.1351	6.2	8.8
		q.LK-TSA-A09-1	LK-BLUE	A09	8.61	7.14875	-2.6399	10.2241	6.6	8.8
		q.LN-SFW-A09-1	LN-BLUE	A09	10.51	6.45385	-0.0738	8.3236	9.5	14.9
		q.LN-TDW-A09-2	LN-BLUE	A09	10.51	7.04669	-0.0337	9.8237	9.5	13.4
		q.LN-SDW-A09-1	LN-BLUE	A09	10.81	7.78936	-0.032	10.8801	8.6	12.9
		q.LP-SDW-A09-1	LP-BLUE	A09	10.81	6.13681	-0.0236	8.3649	9.5	12
		q.LP-TDW-A09-1	LP-BLUE	A09	14.71	5.09229	-0.0234	6.8875	13.7	19.8
		q.LK-TDW-A09-2	LK-BLUE	A09	15.91	3.99783	-0.0071	5.9092	14.7	20.4
		q.LK-TSA-A09-2	LK-BLUE	A09	17.41	4.63626	-2.2207	7.2761	15.9	20.7
qc.A09-3	PK-specific	q.LK-TRV-A09-1	LK-BLUE	A09	24.21	4.56243	-0.0186	6.9599	21.6	24.4
		q.LP-SFW-A09-1	LP-BLUE	A09	24.41	3.49186	-0.0554	4.8568	22	25.2
		q.LP-SFW-A09-2	LP-BLUE	A09	29.61	4.90119	-0.0662	6.7226	25.2	32.9
		q.LK-TRV-A09-2	LK-BLUE	A09	29.61	4.58198	-0.0188	6.9512	27.1	36
		q.LK-SDW-A09-1	LK-BLUE	A09	33.51	3.77633	-0.0057	5.5783	29.8	37
qc.A09-4	NPK-common	q.LP-SDW-A09-2	LP-BLUE	A09	94.71	6.47991	-0.0273	10.7344	89.2	97.3
		q.LP-TDW-A09-2	LP-BLUE	A09	94.71	6.62758	-0.0302	10.7866	89.2	97.3
		q.LN-RFW-A09-1	LN-BLUE	A09	100.51	3.43757	-0.0264	5.1817	97.3	103.9
		q.LN-TDW-A09-3	LN-BLUE	A09	101.51	6.55809	-0.0352	9.739	97.3	103.5
		q.LK-RFW-A09-1	LK-BLUE	A09	101.51	3.39631	-0.0195	5.3249	97.8	103.9
		q.LN-SFW-A09-2	LN-BLUE	A09	104.91	8.15635	-0.0903	10.9185	103.5	106.9
		q.LP-SDW-A09-3	LP-BLUE	A09	105.41	7.10966	-0.0274	9.8605	103.9	108.2
		q.LP-TDW-A09-3	LP-BLUE	A09	105.41	7.07492	-0.0299	9.6441	103.9	108.4
		q.LP-SFW-A09-3	LP-BLUE	A09	106.41	5.7025	-0.0768	7.8005	104	107.3
		q.LN-RFW-A09-2	LN-BLUE	A09	107.31	3.86536	-0.0281	5.3343	106.9	109.4
		q.LK-RFW-A09-2	LK-BLUE	A09	108.41	4.12812	-0.0214	5.9667	103.9	111.5
		q.LP-SDW-A09-4	LP-BLUE	A09	112.21	3.4202	-0.0195	4.8854	111.5	117
qc.A10-1	N-specific	q.LN-TDW-A10-1	LN-BLUE	A10	14.21	4.03475	0.0246	5.3681	11.5	24.4
		q.LN-RDW-A10-1	LN-BLUE	A10	14.41	3.41368	0.0034	4.8586	12.1	16
		q.LN-RFW-A10-1	LN-BLUE	A10	15.41	3.96091	0.0259	5.533	12.7	15.8
		q.LN-TRL-A10-1	LN-BLUE	A10	15.41	4.24756	38.5703	6.4624	12	18.6
		q.LN-RFW-A10-2	LN-BLUE	A10	22.71	3.35505	0.0239	4.7043	19.1	26.5
qc.C01-1	NK-specific	q.LN-SFW-C01-1	LN-BLUE	C01	45.21	4.36048	0.0596	5.4908	44.8	46
		q.LK-SFW-C01-2	LK-BLUE	C01	48.31	3.93703	0.0869	5.6017	45.1	50.2
		q.LK-RDW-C01-1	LK-BLUE	C01	48.31	3.64386	0.0037	5.9997	45.1	48.9
		q.LK-TFW-C01-1	LK-BLUE	C01	48.31	3.88708	0.0999	5.5453	45.1	48.9
		q.LN-RFW-C01-1	LN-BLUE	C01	54.11	4.31922	0.027	6.066	48.9	57.1
		q.LN-SFW-C01-2	LN-BLUE	C01	54.11	4.44734	0.0596	5.5946	48.9	60
		q.LN-TSA-C01-1	LN-BLUE	C01	54.11	4.12595	2.641	5.9064	51.4	57
		q.LN-TRV-C01-1	LN-BLUE	C01	54.11	5.34419	0.019	7.3353	48.9	56.7
		q.LN-TDW-C01-1	LN-BLUE	C01	54.11	3.9544	0.0235	4.8933	48.9	57.5
		q.LK-TFW-C01-2	LK-BLUE	C01	55.61	3.41151	0.0935	4.8877	54.7	58
qc.C02-1	PK-specific	q.LN-SFW-C02-1	LN-BLUE	C02	0.01	3.7177	0.0573	4.7743	0	1
		q.LP-SFW-C02-1	LP-BLUE	C02	0.01	4.90988	0.0672	6.7794	0	1
		q.LP-SDW-C02-1	LP-BLUE	C02	0.01	4.69924	0.0214	6.5403	0	1
		q.LP-TDW-C02-1	LP-BLUE	C02	0.01	4.72747	0.0234	6.4589	0	1
		q.LP-SFW-C02-2	LP-BLUE	C02	6.31	5.09881	0.0685	7.1073	1	9.8
		q.LP-SDW-C02-2	LP-BLUE	C02	6.31	6.16721	0.0242	8.4609	4.6	10.1
		q.LP-TDW-C02-2	LP-BLUE	C02	6.31	6.12812	0.0264	8.2635	4.6	9.8
		q.LN-SDW-C02-1	LN-BLUE	C02	7.71	3.49186	0.0213	4.7403	0.8	8.8
		q.LP-SDW-C02-3	LP-BLUE	C02	13.21	5.4658	0.0225	7.5419	11.8	14.9
		q.LP-TDW-C02-3	LP-BLUE	C02	13.21	5.27253	0.0242	7.159	11.8	15
		q.LN-SFW-C02-2	LN-BLUE	C02	13.41	5.05755	0.0649	6.3581	12.5	14.6
		q.LN-SDW-C02-2	LN-BLUE	C02	13.41	4.22367	0.0232	5.6466	12.5	16.6
		q.LN-TDW-C02-1	LN-BLUE	C02	13.41	3.85233	0.0245	5.1177	12.5	15.6
qc.C03-1	PK-specific	q.LP-TDW-C03-1	LP-BLUE	C03	110.71	3.52443	-0.019	4.6322	101.1	115.9
		q.LK-TRL-C03-1	LK-BLUE	C03	114.71	3.55049	-20.583	4.9551	112.7	127.7
qc.C04-1	N-specific	q.LN-TSA-C04-1	LN-BLUE	C04	136.91	4.2367	-2.7158	6.0876	135.9	144.5
		q.LN-TRV-C04-1	LN-BLUE	C04	139.01	5.77199	-0.02	7.9784	137.5	144.7
qc.C06-1	NK-specific	q.LN-RFW-C06-1	LN-BLUE	C06	26.91	5.16395	0.0303	7.4266	24.7	27.9
		q.LK-RSR-C06-2	LK-BLUE	C06	28.21	8.56243	0.009	11.8551	27.9	30.9
qc.C07-1	K-specific	q.LK-SDW-C07-1	LK-BLUE	C07	2.01	4.14115	-0.0061	6.3834	0	4.2
		q.LK-TDW-C07-1	LK-BLUE	C07	2.01	5.04017	-0.0079	7.6043	0	4.2
qc.C08-1	NK-specific	q.LN-TRL-C08-1	LN-BLUE	C08	36.91	3.51574	36.6951	5.4025	34.7	39.1
		q.LK-RFW-C08-1	LK-BLUE	C08	37.81	3.61564	0.0182	5.2244	34	39.1
		q.LK-TSA-C08-1	LK-BLUE	C08	40.41	3.68078	1.8432	5.1475	39.1	44
qc.C08-2	NP-specific	q.LP-PRL-C08-2	LP-BLUE	C08	85.81	5.14224	0.6043	7.7413	83	86.8
		q.LN-RDW-C08-1	LN-BLUE	C08	88.31	3.32248	0.0034	4.8535	83	89.3
		q.LN-TSA-C08-1	LN-BLUE	C08	93.31	3.93703	2.6893	5.8923	88.5	98.3
		q.LN-TRV-C08-1	LN-BLUE	C08	93.31	4.18675	0.0175	5.9931	88.5	94
		q.LN-RDW-C08-2	LN-BLUE	C08	93.31	3.9088	0.0037	5.8951	89.3	94

## Sheet: Tabe S7
Table S7: List of candidate genes within the major QTL clusters.
Major QTL clusters	Gene ID	Chrm	Start	End	Gene model	Annotation
qc.A01-1	BnaA01g22270D	A01	14631597	14633097	/	/
14630000-16410000	BnaA01g22280D	A01	14634083	14635064	AT1G60280.1	NAC domain containing protein 23 (NAC023)
	BnaA01g22290D	A01	14639721	14645979	AT2G42460.1	TRAF-like family protein
	BnaA01g22300D	A01	14650906	14652324	AT4G19560.1	CYCT1
	BnaA01g22310D	A01	14653303	14655628	AT1G60420.1	DC1 domain-containing protein
	BnaA01g22320D	A01	14670954	14671108	/	/
	BnaA01g22330D	A01	14671192	14671701	AT1G60250.1	B-box zinc finger family protein
	BnaA01g22340D	A01	14680202	14685780	AT1G60500.1	Dynamin related protein 4C (DRP4C)
	BnaA01g22350D	A01	14694495	14694861	AT1G60450.1	galactinol synthase 7 (GolS7)
	BnaA01g22360D	A01	14713530	14716456	AT1G60460.3	unknown protein
	BnaA01g22370D	A01	14734976	14736619	/	/
	BnaA01g22380D	A01	14756035	14756611	/	/
	BnaA01g22390D	A01	14777915	14778203	AT1G64020.1	Serine protease inhibitor (SERPIN) family protein
	BnaA01g22400D	A01	14788253	14790287	AT1G60500.1	Dynamin related protein 4C (DRP4C)
	BnaA01g22410D	A01	14793411	14794366	AT2G29880.1	unknown protein
	BnaA01g22420D	A01	14800208	14801147	AT2G29880.1	unknown protein
	BnaA01g22430D	A01	14805119	14807568	AT1G60560.1	SWIM zinc finger family protein
	BnaA01g22440D	A01	14819550	14823989	AT1G60600.2	ABERRANT CHLOROPLAST DEVELOPMENT 4 (ABC4)
	BnaA01g22450D	A01	14827816	14829015	AT5G20930.1	TOUSLED (TSL)
	BnaA01g22460D	A01	14832528	14834836	AT1G60610.3	SBP (S-ribonuclease binding protein) family protein
	BnaA01g22470D	A01	14837659	14838671	/	/
	BnaA01g22480D	A01	14839330	14841531	AT1G60620.1	RNA polymerase I subunit 43 (RPAC43)
	BnaA01g22490D	A01	14846760	14848762	AT1G60630.1	Leucine-rich repeat protein kinase family protein
	BnaA01g22500D	A01	14849828	14851375	AT1G60640.5	unknown protein
	BnaA01g22510D	A01	14853135	14854460	/	/
	BnaA01g22520D	A01	14854517	14854925	/	/
	BnaA01g22530D	A01	14855032	14855137	/	/
	BnaA01g22540D	A01	14855240	14855846	AT1G60660.1	cytochrome B5-like protein (CB5LP)
	BnaA01g22550D	A01	14880767	14883223	AT1G14800.1	Nucleic acid-binding, OB-fold-like protein
	BnaA01g22560D	A01	14897109	14897849	/	/
	BnaA01g22570D	A01	14898719	14899768	AT1G60770.1	Tetratricopeptide repeat (TPR)-like superfamily protein
	BnaA01g22580D	A01	14899918	14900582	AT1G60770.1	Tetratricopeptide repeat (TPR)-like superfamily protein
	BnaA01g22590D	A01	14926032	14927601	AT1G61340.1	F-box family protein
	BnaA01g22600D	A01	14931398	14934469	AT1G61380.1	S-domain-1 29 (SD1-29)
	BnaA01g22610D	A01	14938152	14941107	AT1G61490.1	S-locus lectin protein kinase family protein
	BnaA01g22620D	A01	14945591	14945861	AT3G05858.1	unknown protein
	BnaA01g22630D	A01	14953464	14955889	AT3G07360.1	plant U-box 9 (PUB9)
	BnaA01g22640D	A01	14956062	14956581	AT5G18320.1	ARM repeat superfamily protein
	BnaA01g22650D	A01	14957789	14959023	AT3G05930.1	germin-like protein 8 (GLP8)
	BnaA01g22660D	A01	14962586	14965580	AT1G61490.1	S-locus lectin protein kinase family protein
	BnaA01g22670D	A01	14967793	14969028	AT1G61520.3	photosystem I light harvesting complex gene 3 (LHCA3)
	BnaA01g22680D	A01	14969451	14972596	AT1G61560.1	MILDEW RESISTANCE LOCUS O 6 (MLO6)
	BnaA01g22690D	A01	15002534	15003020	/	/
	BnaA01g22700D	A01	15012168	15012396	AT2G22055.1	RALF-like 15 (RALFL15)
	BnaA01g22710D	A01	15017209	15018603	/	/
	BnaA01g22720D	A01	15065883	15068110	AT1G61590.1	Protein kinase superfamily protein
	BnaA01g22730D	A01	15070689	15074421	AT1G61600.1	Protein of unknown function (DUF1262)
	BnaA01g22740D	A01	15074879	15075068	/	/
	BnaA01g22750D	A01	15080252	15083340	AT1G61610.1	S-locus lectin protein kinase family protein
	BnaA01g22760D	A01	15095447	15098509	AT1G61610.1	S-locus lectin protein kinase family protein
	BnaA01g22770D	A01	15107936	15109493	AT1G61620.1	phosphoinositide binding
	BnaA01g22780D	A01	15111896	15122414	AT4G02110.1	transcription coactivators
	BnaA01g22790D	A01	15124384	15126502	AT1G61630.1	equilibrative nucleoside transporter 7 (ENT7)
	BnaA01g22800D	A01	15127022	15129514	AT1G61640.1	Protein kinase superfamily protein
	BnaA01g22810D	A01	15137086	15137287	/	/
	BnaA01g22820D	A01	15145766	15146126	AT1G51355.1	unknown protein
	BnaA01g22830D	A01	15150116	15152007	AT1G61660.1	basic helix-loop-helix (bHLH) DNA-binding superfamily protein
	BnaA01g22840D	A01	15154174	15157443	/	/
	BnaA01g22850D	A01	15184007	15185236	AT1G03070.2	Bax inhibitor-1 family protein
	BnaA01g22860D	A01	15191446	15193323	/	/
	BnaA01g22870D	A01	15205604	15206667	AT4G22920.1	NON-YELLOWING 1 (NYE1)
	BnaA01g22880D	A01	15215433	15215989	AT1G72370.1	40s ribosomal protein SA (P40)
	BnaA01g22890D	A01	15229939	15232849	AT1G61810.1	beta-glucosidase 45 (BGLU45)
	BnaA01g22900D	A01	15244579	15246305	AT1G61860.1	Protein kinase superfamily protein
	BnaA01g22910D	A01	15246787	15248323	AT1G61870.1	pentatricopeptide repeat 336 (PPR336)
	BnaA01g22920D	A01	15254816	15263397	AT1G61890.1	MATE efflux family protein
	BnaA01g22930D	A01	15302268	15304942	AT1G61900.1	unknown protein
	BnaA01g22940D	A01	15310276	15312048	AT1G62120.1	Mitochondrial transcription termination factor family protein
	BnaA01g22950D	A01	15323400	15325027	AT1G61970.2	Mitochondrial transcription termination factor family protein
	BnaA01g22960D	A01	15325794	15327373	AT1G61970.2	Mitochondrial transcription termination factor family protein
	BnaA01g22970D	A01	15328774	15334545	AT3G24495.1	MUTS homolog 7 (MSH7)
	BnaA01g22980D	A01	15338465	15339041	AT1G28190.1	unknown protein
	BnaA01g22990D	A01	15350375	15352259	AT3G24420.1	alpha/beta-Hydrolases superfamily protein
	BnaA01g23000D	A01	15352315	15352891	AT3G24420.1	alpha/beta-Hydrolases superfamily protein
	BnaA01g23010D	A01	15356634	15358662	AT3G24350.1	syntaxin of plants 32 (SYP32)
	BnaA01g23020D	A01	15392231	15393941	AT1G05530.1	UDP-glucosyl transferase 75B2 (UGT75B2)
	BnaA01g23030D	A01	15396479	15403470	AT2G07190.1	CONTAINS InterPro DOMAIN/s: Domain of unknown function DUF1985 (InterPro:IPR015410)
	BnaA01g23040D	A01	15409080	15411801	AT1G63350.1	Disease resistance protein (CC-NBS-LRR class) family
	BnaA01g23050D	A01	15412112	15414609	AT1G60780.1	HAPLESS 13 (HAP13)
	BnaA01g23060D	A01	15422809	15424341	AT4G22280.1	F-box/RNI-like superfamily protein
	BnaA01g23070D	A01	15429780	15433726	AT1G60800.1	NSP-interacting kinase 3 (NIK3)
	BnaA01g23080D	A01	15442949	15448321	/	/
	BnaA01g23090D	A01	15464373	15475910	AT3G08840.2	D-alanine--D-alanine ligase family
	BnaA01g23100D	A01	15497065	15500737	AT1G60900.1	U2 snRNP auxilliary factor, large subunit, splicing factor
	BnaA01g23110D	A01	15501141	15506939	AT1G74090.1	desulfo-glucosinolate sulfotransferase 18 (SOT18)
	BnaA01g23120D	A01	15516331	15519295	AT1G60940.2	SNF1-related protein kinase 2.10 (SNRK2.10)
	BnaA01g23130D	A01	15534257	15536466	/	/
	BnaA01g23140D	A01	15540833	15542423	AT2G35630.1	MICROTUBULE ORGANIZATION 1 (MOR1)
	BnaA01g23150D	A01	15550708	15554765	AT1G10950.1	transmembrane nine 1 (TMN1)
	BnaA01g23160D	A01	15555067	15555963	AT1G60950.1	FED A
	BnaA01g23170D	A01	15560551	15562401	AT1G60960.1	iron regulated transporter 3 (IRT3)
	BnaA01g23180D	A01	15572093	15575495	AT5G09890.1	Protein kinase family protein
	BnaA01g23190D	A01	15588359	15589835	AT3G24300.1	ammonium transporter 1
	BnaA01g23200D	A01	15603636	15608043	AT3G23940.1	dehydratase family
	BnaA01g23210D	A01	15616240	15617098	AT3G24020.1	Disease resistance-responsive (dirigent-like protein) family protein
	BnaA01g23220D	A01	15617293	15619886	AT3G24040.1	Core-2/I-branching beta-1,6-N-acetylglucosaminyltransferase family protein
	BnaA01g23230D	A01	15634004	15635182	AT5G45100.2	SBP (S-ribonuclease binding protein) family protein
	BnaA01g23240D	A01	15647463	15648070	AT4G32620.1	Enhancer of polycomb-like transcription factor protein
	BnaA01g23250D	A01	15650403	15650975	AT3G24060.1	Plant self-incompatibility protein S1 family
	BnaA01g23260D	A01	15653238	15653685	/	/
	BnaA01g23270D	A01	15653974	15654482	/	/
	BnaA01g23280D	A01	15654588	15655190	AT1G07430.1	highly ABA-induced PP2C gene 2 (HAI2)
	BnaA01g23290D	A01	15664780	15665809	AT3G24070.1	Zinc knuckle (CCHC-type) family protein
	BnaA01g23300D	A01	15669401	15670118	AT2G30810.1	Gibberellin-regulated family protein
	BnaA01g23310D	A01	15676532	15677428	/	/
	BnaA01g23320D	A01	15678241	15679208	AT3G24110.1	Calcium-binding EF-hand family protein
	BnaA01g23330D	A01	15682762	15683729	AT3G24110.1	Calcium-binding EF-hand family protein
	BnaA01g23340D	A01	15684037	15686754	AT3G24120.1	Homeodomain-like superfamily protein
	BnaA01g23350D	A01	15702204	15702402	/	/
	BnaA01g23360D	A01	15716077	15717428	AT3G24130.1	Pectin lyase-like superfamily protein
	BnaA01g23370D	A01	15759380	15759627	/	/
	BnaA01g23380D	A01	15763582	15764810	AT3G24150.1	unknown protein
	BnaA01g23390D	A01	15771442	15774266	AT3G24160.1	putative type 1 membrane protein (PMP)
	BnaA01g23400D	A01	15774804	15775689	AT3G24260.1	FUNCTIONS IN: molecular_function unknown
	BnaA01g23410D	A01	15776251	15776509	AT3G24170.3	glutathione-disulfide reductase (GR1)
	BnaA01g23420D	A01	15782041	15786164	AT3G24190.1	Protein kinase superfamily protein
	BnaA01g23430D	A01	15816055	15816313	/	/
	BnaA01g23440D	A01	15832553	15833875	AT3G24140.1	FAMA (FMA)
	BnaA01g23450D	A01	15840037	15840424	AT3G24250.1	glycine-rich protein
	BnaA01g23460D	A01	15841304	15842498	AT3G24260.1	FUNCTIONS IN: molecular_function unknown
	BnaA01g23470D	A01	15843197	15844299	AT3G23900.3	RNA recognition motif (RRM)-containing protein
	BnaA01g23480D	A01	15848337	15850113	AT3G23820.1	UDP-D-glucuronate 4-epimerase 6 (GAE6)
	BnaA01g23490D	A01	15871585	15873650	AT4G21940.1	calcium-dependent protein kinase 15 (CPK15)
	BnaA01g23500D	A01	15875925	15877973	AT5G47320.1	ribosomal protein S19 (RPS19)
	BnaA01g23510D	A01	15883460	15885750	AT3G23810.1	S-adenosyl-l-homocysteine (SAH) hydrolase 2 (SAHH2)
	BnaA01g23520D	A01	15885971	15886756	AT3G23805.1	ralf-like 24 (RALFL24)
	BnaA01g23530D	A01	15896089	15897968	AT3G23770.1	O-Glycosyl hydrolases family 17 protein
	BnaA01g23540D	A01	15904312	15907476	AT3G23750.1	Leucine-rich repeat protein kinase family protein
	BnaA01g23550D	A01	15912392	15913469	AT2G31670.1	Stress responsive alpha-beta barrel domain protein
	BnaA01g23560D	A01	15914218	15916171	AT3G23710.1	Tic22-like family protein
	BnaA01g23570D	A01	15919286	15920361	AT1G45688.2	unknown protein
	BnaA01g23580D	A01	15921534	15922314	AT3G18295.1	Protein of unknown function (DUF1639)
	BnaA01g23590D	A01	15924769	15925960	AT2G28010.1	Eukaryotic aspartyl protease family protein
	BnaA01g23600D	A01	15935459	15936632	AT3G23690.1	basic helix-loop-helix (bHLH) DNA-binding superfamily protein
	BnaA01g23610D	A01	15937161	15942941	AT3G23670.1	KINESIN-12B
	BnaA01g23620D	A01	15944454	15953827	AT5G64960.1	cyclin dependent kinase group C2 (CDKC2)
	BnaA01g23630D	A01	15982284	15990447	AT3G23640.2	heteroglycan glucosidase 1 (HGL1)
	BnaA01g23640D	A01	16023715	16024174	/	/
	BnaA01g23650D	A01	16061968	16062967	AT3G23630.1	isopentenyltransferase 7 (IPT7)
	BnaA01g23660D	A01	16094116	16096020	AT3G23620.1	Ribosomal RNA processing Brix domain protein
	BnaA01g23670D	A01	16096949	16098425	AT3G42960.1	TAPETUM 1 (ATA1)
	BnaA01g23680D	A01	16098899	16100366	AT3G23610.1	dual specificity protein phosphatase 1 (DSPTP1)
	BnaA01g23690D	A01	16102133	16102565	AT3G23605.1	Ubiquitin-like superfamily protein
	BnaA01g23700D	A01	16112596	16114443	AT3G23600.1	alpha/beta-Hydrolases superfamily protein
	BnaA01g23710D	A01	16116351	16122524	AT3G24180.2	Beta-glucosidase, GBA2 type family protein
	BnaA01g23720D	A01	16129059	16129614	AT3G22710.1	F-box family protein
	BnaA01g23730D	A01	16137864	16138041	AT3G23590.1	REF4-related 1 (RFR1)
	BnaA01g23740D	A01	16138105	16138210	/	/
	BnaA01g23750D	A01	16138378	16141079	AT3G23590.1	REF4-related 1 (RFR1)
	BnaA01g23760D	A01	16141169	16141985	AT3G23590.1	REF4-related 1 (RFR1)
	BnaA01g23770D	A01	16151870	16154229	AT3G23560.1	ABERRANT LATERAL ROOT FORMATION 5 (ALF5)
	BnaA01g23780D	A01	16154276	16154477	/	/
	BnaA01g23790D	A01	16157279	16162163	AT3G23560.1	ABERRANT LATERAL ROOT FORMATION 5 (ALF5)
	BnaA01g23800D	A01	16166226	16169774	AT3G23540.1	alpha/beta-Hydrolases superfamily protein
	BnaA01g23810D	A01	16177798	16183661	AT3G23470.1	Cyclopropane-fatty-acyl-phospholipid synthase
	BnaA01g23820D	A01	16210483	16210770	AT3G23450.1	unknown protein
	BnaA01g23830D	A01	16236738	16237896	AT2G04350.2	long-chain acyl-CoA synthetase 8 (LACS8)
	BnaA01g23840D	A01	16267183	16274103	AT3G23430.1	phosphate 1 (PHO1)
	BnaA01g23850D	A01	16274626	16279656	AT4G14320.1	Zinc-binding ribosomal protein family protein
	BnaA01g23860D	A01	16281625	16283257	AT3G23380.1	ROP-interactive CRIB motif-containing protein 5 (RIC5)
	BnaA01g23870D	A01	16296596	16298084	AT2G12190.1	Cytochrome P450 superfamily protein
	BnaA01g23880D	A01	16300158	16303322	AT3G23340.1	casein kinase I-like 10 (ckl10)
	BnaA01g23890D	A01	16319785	16320987	AT3G23290.2	LIGHT SENSITIVE HYPOCOTYLS 4 (LSH4)
	BnaA01g23900D	A01	16332043	16335802	AT3G23280.2	XB3 ortholog 5 in Arabidopsis thaliana (XBAT35)
	BnaA01g23910D	A01	16352327	16355761	AT5G33406.1	hAT dimerisation domain-containing protein / transposase-related
	BnaA01g23920D	A01	16368773	16376371	AT1G65660.1	SWELLMAP 1 (SMP1)
	BnaA01g23930D	A01	16382910	16384297	AT3G23250.1	myb domain protein 15 (MYB15)
	BnaA01g23940D	A01	16404654	16405287	AT3G23240.1	ethylene response factor 1 (ERF1)
qc.A09-2	BnaA09g01370D	A09	728650	731560	AT4G03190.1	GRR1-like protein 1 (GRH1)
730000-3020000	BnaA09g01380D	A09	732365	736738	AT4G03200.1	catalytics
	BnaA09g01390D	A09	740414	741576	AT4G03210.1	xyloglucan endotransglucosylase/hydrolase 9 (XTH9)
	BnaA09g01400D	A09	741635	742312	AT4G05450.1	mitochondrial ferredoxin 1 (MFDX1)
	BnaA09g01410D	A09	743647	747138	AT4G05460.1	RNI-like superfamily protein
	BnaA09g01420D	A09	751015	752113	AT4G03240.1	frataxin homolog (FH)
	BnaA09g01430D	A09	752752	755433	AT4G03250.1	Homeodomain-like superfamily protein
	BnaA09g01440D	A09	756083	759261	AT4G03260.2	Outer arm dynein light chain 1 protein
	BnaA09g01450D	A09	759673	761373	AT4G03270.1	Cyclin D6
	BnaA09g01460D	A09	769988	772677	AT2G05642.1	Nucleic acid-binding, OB-fold-like protein
	BnaA09g01470D	A09	775322	777242	AT4G03280.1	photosynthetic electron transfer C (PETC)
	BnaA09g01480D	A09	778257	778716	AT4G03290.1	EF hand calcium-binding protein family
	BnaA09g01490D	A09	799060	800840	AT4G03320.1	translocon at the inner envelope membrane of chloroplasts 20-IV (tic20-IV)
	BnaA09g01500D	A09	802000	803536	AT4G03330.1	syntaxin of plants 123 (SYP123)
	BnaA09g01510D	A09	804388	806159	/	/
	BnaA09g01520D	A09	816916	817590	AT4G03390.1	STRUBBELIG-receptor family 3 (SRF3)
	BnaA09g01530D	A09	826526	830778	AT4G03390.1	STRUBBELIG-receptor family 3 (SRF3)
	BnaA09g01540D	A09	834172	838143	AT4G03400.1	DWARF IN LIGHT 2 (DFL2)
	BnaA09g01550D	A09	841233	844809	AT4G03415.2	Protein phosphatase 2C family protein
	BnaA09g01560D	A09	851750	854529	AT4G03420.1	Protein of unknown function (DUF789)
	BnaA09g01570D	A09	858489	862902	AT4G03430.1	EMBRYO DEFECTIVE 2770 (EMB2770)
	BnaA09g01580D	A09	864690	867848	AT4G05040.4	ankyrin repeat family protein
	BnaA09g01590D	A09	868322	870927	AT4G03440.1	Ankyrin repeat family protein
	BnaA09g01600D	A09	871822	873451	AT4G03510.2	RING membrane-anchor 1 (RMA1)
	BnaA09g01610D	A09	877244	879118	AT4G03520.1	ATHM2
	BnaA09g01620D	A09	880893	882290	AT4G03540.1	Uncharacterised protein family (UPF0497)
	BnaA09g01630D	A09	885240	891443	AT4G03550.1	glucan synthase-like 5 (GSL05)
	BnaA09g01640D	A09	891799	896727	AT4G03560.1	two-pore channel 1 (TPC1)
	BnaA09g01650D	A09	898227	902481	/	/
	BnaA09g01660D	A09	904479	906197	AT4G03610.1	Metallo-hydrolase/oxidoreductase superfamily protein
	BnaA09g01670D	A09	906269	906449	AT4G03620.1	myosin heavy chain-related
	BnaA09g01680D	A09	906525	906723	AT4G03620.1	myosin heavy chain-related
	BnaA09g01690D	A09	906791	907682	AT4G03620.1	myosin heavy chain-related
	BnaA09g01700D	A09	908387	909356	AT4G05460.1	RNI-like superfamily protein
	BnaA09g01710D	A09	909785	911354	AT4G05460.1	RNI-like superfamily protein
	BnaA09g01720D	A09	912639	913611	AT4G05460.1	RNI-like superfamily protein
	BnaA09g01730D	A09	915160	916600	AT4G05460.1	RNI-like superfamily protein
	BnaA09g01740D	A09	917288	918589	AT4G05460.1	RNI-like superfamily protein
	BnaA09g01750D	A09	918961	919393	/	/
	BnaA09g01760D	A09	919925	920933	AT4G05460.1	RNI-like superfamily protein
	BnaA09g01770D	A09	921791	922792	AT4G05440.1	embryo sac development arrest 35 (EDA35)
	BnaA09g01780D	A09	923387	924470	AT4G05430.1	Carbohydrate-binding X8 domain superfamily protein
	BnaA09g01790D	A09	926731	930289	AT1G34410.1	auxin response factor 21 (ARF21)
	BnaA09g01800D	A09	933569	933870	AT3G26125.1	cytochrome P450, family 86, subfamily C, polypeptide 2 (CYP86C2)
	BnaA09g01810D	A09	936272	938462	AT3G26940.1	CONSTITUTIVE DIFFERENTIAL GROWTH 1 (CDG1)
	BnaA09g01820D	A09	940194	942458	AT3G26990.1	ENTH/VHS family protein
	BnaA09g01830D	A09	942694	944019	AT3G26980.1	membrane-anchored ubiquitin-fold protein 4 precursor (MUB4)
	BnaA09g01840D	A09	944442	945146	AT3G26960.1	Pollen Ole e 1 allergen and extensin family protein
	BnaA09g01850D	A09	945300	948242	AT3G27000.1	actin related protein 2 (ARP2)
	BnaA09g01860D	A09	949302	950377	AT3G27010.1	TEOSINTE BRANCHED 1, cycloidea, PCF (TCP)-domain family protein 20 (TCP20)
	BnaA09g01870D	A09	951676	957426	AT3G27020.1	YELLOW STRIPE like 6 (YSL6)
	BnaA09g01880D	A09	959373	960838	AT3G27050.1	unknown protein
	BnaA09g01890D	A09	962329	963924	AT3G27090.1	DCD (Development and Cell Death) domain protein
	BnaA09g01900D	A09	964227	965750	AT3G27100.1	FUNCTIONS IN: molecular_function unknown
	BnaA09g01910D	A09	965947	966753	AT3G27160.1	GLUCOSE HYPERSENSITIVE 1 (GHS1)
	BnaA09g01920D	A09	967731	969317	AT3G27230.1	S-adenosyl-L-methionine-dependent methyltransferases superfamily protein
	BnaA09g01930D	A09	969585	972417	AT3G27240.1	Cytochrome C1 family
	BnaA09g01940D	A09	973109	976411	AT3G27260.1	global transcription factor group E8 (GTE8)
	BnaA09g01950D	A09	976759	978740	AT5G40780.1	lysine histidine transporter 1 (LHT1)
	BnaA09g01960D	A09	989351	991536	AT3G27280.1	prohibitin 4 (PHB4)
	BnaA09g01970D	A09	992493	993712	AT3G27290.1	RNI-like superfamily protein
	BnaA09g01980D	A09	994853	998083	AT3G27300.3	glucose-6-phosphate dehydrogenase 5 (G6PD5)
	BnaA09g01990D	A09	998563	999474	AT3G27310.1	plant UBX domain-containing protein 1 (PUX1)
	BnaA09g02000D	A09	999779	1001521	AT5G40650.1	succinate dehydrogenase 2-2 (SDH2-2)
	BnaA09g02010D	A09	1001576	1001758	/	/
	BnaA09g02020D	A09	1003082	1005464	AT3G27400.1	Pectin lyase-like superfamily protein
	BnaA09g02030D	A09	1007043	1007379	AT4G12550.1	Auxin-Induced in Root cultures 1 (AIR1)
	BnaA09g02040D	A09	1010510	1010846	AT4G12550.1	Auxin-Induced in Root cultures 1 (AIR1)
	BnaA09g02050D	A09	1011666	1017730	AT3G27440.1	uridine kinase-like 5 (UKL5)
	BnaA09g02060D	A09	1018772	1022050	AT3G27470.2	Protein of unknown function (DUF707)
	BnaA09g02070D	A09	1022763	1023548	AT3G27520.1	unknown protein
	BnaA09g02080D	A09	1025152	1025470	AT3G27630.1	unknown protein
	BnaA09g02090D	A09	1026004	1028931	AT3G27640.1	Transducin/WD40 repeat-like superfamily protein
	BnaA09g02100D	A09	1036279	1036675	AT3G27650.1	LOB domain-containing protein 25 (LBD25)
	BnaA09g02110D	A09	1040083	1041270	AT3G27660.1	oleosin 4 (OLEO4)
	BnaA09g02120D	A09	1043222	1044364	AT3G27690.1	photosystem II light harvesting complex gene 2.3 (LHCB2.3)
	BnaA09g02130D	A09	1044810	1045119	AT3G27700.2	zinc finger (CCCH-type) family protein / RNA recognition motif (RRM)-containing protein
	BnaA09g02140D	A09	1051874	1053449	AT3G27710.1	ARIADNE 3 (ARI3)
	BnaA09g02150D	A09	1059835	1062402	AT3G27810.1	myb domain protein 21 (MYB21)
	BnaA09g02160D	A09	1066944	1067627	AT3G27830.1	ribosomal protein L12-A (RPL12-A)
	BnaA09g02170D	A09	1074414	1079035	AT3G27920.1	myb domain protein 0 (MYB0)
	BnaA09g02180D	A09	1094777	1097268	AT3G27970.1	Exonuclease family protein
	BnaA09g02190D	A09	1101142	1104270	AT3G28040.1	Leucine-rich receptor-like protein kinase family protein
	BnaA09g02200D	A09	1105820	1108601	AT3G28050.1	nodulin MtN21 /EamA-like transporter family protein
	BnaA09g02210D	A09	1108699	1109479	/	/
	BnaA09g02220D	A09	1117365	1120956	AT3G28180.1	Cellulose-synthase-like C4 (CSLC04)
	BnaA09g02230D	A09	1121755	1122953	/	/
	BnaA09g02240D	A09	1125273	1126444	AT3G28200.1	Peroxidase superfamily protein
	BnaA09g02250D	A09	1128322	1129384	AT3G28340.1	galacturonosyltransferase-like 10 (GATL10)
	BnaA09g02260D	A09	1133112	1134568	AT5G51940.1	NRPB6A
	BnaA09g02270D	A09	1135406	1135586	AT3G28415.1	ABC transporter family protein
	BnaA09g02280D	A09	1135752	1135860	/	/
	BnaA09g02290D	A09	1135913	1138045	AT3G28415.1	ABC transporter family protein
	BnaA09g02300D	A09	1138185	1147268	AT3G28390.1	P-glycoprotein 18 (PGP18)
	BnaA09g02310D	A09	1147369	1156049	AT3G28390.1	P-glycoprotein 18 (PGP18)
	BnaA09g02320D	A09	1185560	1186558	AT3G28690.2	Protein kinase superfamily protein
	BnaA09g02330D	A09	1187635	1190395	AT3G28710.1	ATPase, V0/A0 complex, subunit C/D
	BnaA09g02340D	A09	1191116	1191977	AT3G28750.1	unknown protein
	BnaA09g02350D	A09	1192862	1195171	AT3G28790.1	Protein of unknown function (DUF1216)
	BnaA09g02360D	A09	1200448	1201711	AT3G28850.1	Glutaredoxin family protein
	BnaA09g02370D	A09	1204067	1205361	/	/
	BnaA09g02380D	A09	1206453	1207475	AT3G28857.1	basic helix-loop-helix (bHLH) DNA-binding family protein
	BnaA09g02390D	A09	1214218	1221235	AT3G28860.1	ATP binding cassette subfamily B19 (ABCB19)
	BnaA09g02400D	A09	1223022	1224276	/	/
	BnaA09g02410D	A09	1228774	1229762	AT3G28900.1	Ribosomal protein L34e superfamily protein
	BnaA09g02420D	A09	1237865	1238162	AT3G28917.1	mini zinc finger 2 (MIF2)
	BnaA09g02430D	A09	1246257	1247377	AT3G28920.1	homeobox protein 34 (HB34)
	BnaA09g02440D	A09	1253515	1254853	AT1G67690.1	Zincin-like metalloproteases family protein
	BnaA09g02450D	A09	1257700	1257868	/	/
	BnaA09g02460D	A09	1257927	1258245	AT3G29000.1	Calcium-binding EF-hand family protein
	BnaA09g02470D	A09	1258648	1259777	AT3G29020.2	myb domain protein 110 (MYB110)
	BnaA09g02480D	A09	1270204	1272287	AT3G29030.1	expansin A5 (EXPA5)
	BnaA09g02490D	A09	1285225	1285732	/	/
	BnaA09g02500D	A09	1287702	1290359	AT3G29035.1	NAC domain containing protein 3 (NAC3)
	BnaA09g02510D	A09	1290438	1291095	AT3G29035.1	NAC domain containing protein 3 (NAC3)
	BnaA09g02520D	A09	1293806	1297444	AT3G29060.1	EXS (ERD1/XPR1/SYG1) family protein
	BnaA09g02530D	A09	1298261	1299939	AT3G29070.1	emp24/gp25L/p24 family/GOLD family protein
	BnaA09g02540D	A09	1300479	1301397	AT3G29075.1	glycine-rich protein
	BnaA09g02550D	A09	1305495	1307304	AT3G29090.1	pectin methylesterase 31 (PME31)
	BnaA09g02560D	A09	1307901	1309529	AT5G39510.1	SHOOT GRAVITROPSIM 4 (SGR4)
	BnaA09g02570D	A09	1318572	1320876	AT3G29200.1	chorismate mutase 1 (CM1)
	BnaA09g02580D	A09	1323424	1325085	AT3G29240.2	Protein of unknown function (DUF179)
	BnaA09g02590D	A09	1325469	1326582	AT3G29350.1	histidine-containing phosphotransmitter 2 (AHP2)
	BnaA09g02600D	A09	1327462	1327756	AT3G29380.1	Cyclin-like family protein
	BnaA09g02610D	A09	1327834	1328446	AT3G29380.1	Cyclin-like family protein
	BnaA09g02620D	A09	1329322	1331009	AT3G29385.1	BEST Arabidopsis thaliana protein match is: dentin sialophosphoprotein-related (TAIR:AT5G07980.1)
	BnaA09g02630D	A09	1336388	1337957	AT3G29575.4	ABI five binding protein 3 (AFP3)
	BnaA09g02640D	A09	1339462	1340815	AT3G29590.1	AT5MAT
	BnaA09g02650D	A09	1345554	1346373	AT3G29635.1	HXXXD-type acyl-transferase family protein
	BnaA09g02660D	A09	1346444	1346991	AT3G29635.1	HXXXD-type acyl-transferase family protein
	BnaA09g02670D	A09	1347477	1351256	AT1G59620.1	CW9
	BnaA09g02680D	A09	1352187	1354060	AT3G29760.1	Haloacid dehalogenase-like hydrolase (HAD) superfamily protein
	BnaA09g02690D	A09	1356374	1358965	AT2G10440.2	unknown protein
	BnaA09g02700D	A09	1360086	1360954	AT2G10440.2	unknown protein
	BnaA09g02710D	A09	1361117	1363862	AT2G10440.1	unknown protein
	BnaA09g02720D	A09	1377580	1380301	AT3G30180.1	brassinosteroid-6-oxidase 2 (BR6OX2)
	BnaA09g02730D	A09	1382215	1384235	AT3G30210.1	myb domain protein 121 (MYB121)
	BnaA09g02740D	A09	1388976	1390669	AT3G30260.1	AGAMOUS-like 79 (AGL79)
	BnaA09g02750D	A09	1393670	1397421	AT5G38880.1	unknown protein
	BnaA09g02760D	A09	1408219	1411015	AT3G30775.1	EARLY RESPONSIVE TO DEHYDRATION 5 (ERD5)
	BnaA09g02770D	A09	1416673	1418429	AT3G32930.1	unknown protein
	BnaA09g02780D	A09	1421159	1427516	AT5G47820.2	FRAGILE FIBER 1 (FRA1)
	BnaA09g02790D	A09	1428122	1430403	AT5G47840.1	adenosine monophosphate kinase (AMK2)
	BnaA09g02800D	A09	1431134	1433415	AT5G47850.1	CRINKLY4 related 4 (CCR4)
	BnaA09g02810D	A09	1433646	1434667	AT5G47870.1	FUNCTIONS IN: molecular_function unknown
	BnaA09g02820D	A09	1435822	1437124	AT1G65520.1	delta(3), delta(2)-enoyl CoA isomerase 1 (ECI1)
	BnaA09g02830D	A09	1437748	1438273	AT5G47920.1	unknown protein
	BnaA09g02840D	A09	1439605	1440322	AT3G61110.1	ribosomal protein S27 (RS27A)
	BnaA09g02850D	A09	1443241	1445850	AT5G48150.2	phytochrome a signal transduction 1 (PAT1)
	BnaA09g02860D	A09	1448010	1451308	AT5G48160.2	OBERON2 (OBE2)
	BnaA09g02870D	A09	1452336	1452795	AT5G48170.1	SLEEPY2 (SLY2)
	BnaA09g02880D	A09	1459751	1463047	AT5G48230.2	acetoacetyl-CoA thiolase 2 (ACAT2)
	BnaA09g02890D	A09	1464184	1466315	AT5G48240.1	unknown protein
	BnaA09g02900D	A09	1469650	1470619	AT5G48270.1	Plant protein of unknown function (DUF868)
	BnaA09g02910D	A09	1470894	1472759	AT5G03780.1	TRF-like 10 (TRFL10)
	BnaA09g02920D	A09	1474524	1475131	AT5G48335.1	unknown protein
	BnaA09g02930D	A09	1475523	1478047	AT5G48370.1	Thioesterase/thiol ester dehydrase-isomerase superfamily protein
	BnaA09g02940D	A09	1481157	1486452	AT4G39640.2	gamma-glutamyl transpeptidase 1 (GGT1)
	BnaA09g02950D	A09	1502786	1505678	AT5G48400.2	ATGLR1.2
	BnaA09g02960D	A09	1514041	1514083	/	/
	BnaA09g02970D	A09	1514135	1514369	/	/
	BnaA09g02980D	A09	1517970	1521181	AT5G48400.2	ATGLR1.2
	BnaA09g02990D	A09	1521317	1521941	AT5G48400.2	ATGLR1.2
	BnaA09g03000D	A09	1525099	1528658	AT5G48400.2	ATGLR1.2
	BnaA09g03010D	A09	1532885	1534598	AT3G01880.1	Plant protein of unknown function (DUF946)
	BnaA09g03020D	A09	1538331	1539543	AT5G48430.1	Eukaryotic aspartyl protease family protein
	BnaA09g03030D	A09	1544686	1545417	AT3G07470.1	Protein of unknown function, DUF538
	BnaA09g03040D	A09	1545482	1549518	AT5G48460.1	Actin binding Calponin homology (CH) domain-containing protein
	BnaA09g03050D	A09	1552622	1554924	AT5G48470.1	unknown protein
	BnaA09g03060D	A09	1555219	1556152	AT5G48480.1	Lactoylglutathione lyase / glyoxalase I family protein
	BnaA09g03070D	A09	1556226	1559984	AT5G48500.1	unknown protein
	BnaA09g03080D	A09	1563671	1565150	AT5G48545.1	histidine triad nucleotide-binding 3 (HINT3)
	BnaA09g03090D	A09	1565259	1567101	AT3G07220.1	SMAD/FHA domain-containing protein
	BnaA09g03100D	A09	1577193	1578733	AT5G48655.3	RING/U-box superfamily protein
	BnaA09g03110D	A09	1580082	1582161	AT5G48657.2	defense protein-related
	BnaA09g03120D	A09	1584022	1585792	AT5G48720.2	X-RAY INDUCED TRANSCRIPT 1 (XRI1)
	BnaA09g03130D	A09	1586316	1588156	AT5G48760.2	Ribosomal protein L13 family protein
	BnaA09g03140D	A09	1589043	1590010	AT5G48810.1	cytochrome B5 isoform D (CB5-D)
	BnaA09g03150D	A09	1590310	1590537	/	/
	BnaA09g03160D	A09	1592735	1594538	AT5G48820.1	inhibitor/interactor with cyclin-dependent kinase (ICK6)
	BnaA09g03170D	A09	1601875	1602690	AT5G48870.1	SUPERSENSITIVE TO ABA AND DROUGHT 1 (SAD1)
	BnaA09g03180D	A09	1603727	1604258	AT5G48890.1	C2H2-like zinc finger protein
	BnaA09g03190D	A09	1607386	1612686	AT5G48900.1	Pectin lyase-like superfamily protein
	BnaA09g03200D	A09	1615278	1615666	AT5G48905.1	low-molecular-weight cysteine-rich 12 (LCR12)
	BnaA09g03210D	A09	1617789	1618484	AT5G48940.1	Leucine-rich repeat transmembrane protein kinase family protein
	BnaA09g03220D	A09	1618542	1621740	AT5G48940.1	Leucine-rich repeat transmembrane protein kinase family protein
	BnaA09g03230D	A09	1623058	1625252	AT5G48970.1	Mitochondrial substrate carrier family protein
	BnaA09g03240D	A09	1631286	1632880	AT4G01500.1	NGATHA4 (NGA4)
	BnaA09g03250D	A09	1635819	1637307	AT4G01510.1	ARV2
	BnaA09g03260D	A09	1659021	1660395	AT5G49230.1	HYPERSENSITIVE TO RED AND BLUE (HRB1)
	BnaA09g03270D	A09	1664593	1667049	AT5G49270.1	SHAVEN 2 (SHV2)
	BnaA09g03280D	A09	1668808	1669564	/	/
	BnaA09g03290D	A09	1672271	1675186	AT5G49330.1	myb domain protein 111 (MYB111)
	BnaA09g03300D	A09	1683977	1685826	AT5G49340.1	TRICHOME BIREFRINGENCE-LIKE 4 (TBL4)
	BnaA09g03310D	A09	1686251	1690907	AT5G49360.1	beta-xylosidase 1 (BXL1)
	BnaA09g03320D	A09	1706251	1706580	/	/
	BnaA09g03330D	A09	1709377	1709797	AT5G49450.1	basic leucine-zipper 1 (bZIP1)
	BnaA09g03340D	A09	1711820	1713005	AT5G49460.1	ATP citrate lyase subunit B 2 (ACLB-2)
	BnaA09g03350D	A09	1724198	1730157	AT5G49470.3	PAS domain-containing protein tyrosine kinase family protein
	BnaA09g03360D	A09	1734835	1735496	AT5G49480.1	Ca2+-binding protein 1 (CP1)
	BnaA09g03370D	A09	1737019	1739027	AT5G49510.2	prefoldin 3 (PFD3)
	BnaA09g03380D	A09	1747341	1750404	AT5G49540.1	Rab5-interacting family protein
	BnaA09g03390D	A09	1751645	1752269	AT3G04320.1	Kunitz family trypsin and protease inhibitor protein
	BnaA09g03400D	A09	1753206	1753882	AT5G49550.1	CONTAINS InterPro DOMAIN/s: Biogenesis of lysosome-related organelles complex-1, subunit 2 (InterPro:IPR019269)
	BnaA09g03410D	A09	1754182	1757107	AT5G49570.1	peptide-N-glycanase 1 (PNG1)
	BnaA09g03420D	A09	1757168	1757747	AT5G28490.1	LIGHT-DEPENDENT SHORT HYPOCOTYLS 1 (LSH1)
	BnaA09g03430D	A09	1767328	1770414	AT3G04590.1	AT hook motif DNA-binding family protein
	BnaA09g03440D	A09	1771184	1771667	AT5G28610.1	BEST Arabidopsis thaliana protein match is: glycine-rich protein (TAIR:AT5G28630.1)
	BnaA09g03450D	A09	1772292	1774326	AT5G28640.1	ANGUSTIFOLIA 3 (AN3)
	BnaA09g03460D	A09	1774388	1774793	/	/
	BnaA09g03470D	A09	1776542	1777782	AT3G04620.1	Alba DNA/RNA-binding protein
	BnaA09g03480D	A09	1779369	1780288	AT5G28750.1	Bacterial sec-independent translocation protein mttA/Hcf106
	BnaA09g03490D	A09	1780930	1783480	AT5G28830.1	calcium-binding EF hand family protein
	BnaA09g03500D	A09	1784833	1785463	AT5G54225.1	low-molecular-weight cysteine-rich 83 (LCR83)
	BnaA09g03510D	A09	1786649	1789971	AT5G28850.2	Calcium-binding EF-hand family protein
	BnaA09g03520D	A09	1790281	1792995	AT3G04470.1	Ankyrin repeat family protein
	BnaA09g03530D	A09	1793764	1796709	AT5G28910.2	unknown protein
	BnaA09g03540D	A09	1797715	1800204	AT5G29000.2	Homeodomain-like superfamily protein
	BnaA09g03550D	A09	1805214	1807640	AT5G28030.1	L-cysteine desulfhydrase 1 (DES1)
	BnaA09g03560D	A09	1808900	1811399	AT5G28020.6	cysteine synthase D2 (CYSD2)
	BnaA09g03570D	A09	1811523	1812974	AT5G27990.1	Pre-rRNA-processing protein TSR2, conserved region
	BnaA09g03580D	A09	1813220	1814143	AT5G27980.1	Seed maturation protein
	BnaA09g03590D	A09	1815015	1817812	AT5G27120.1	NOP56-like pre RNA processing ribonucleoprotein
	BnaA09g03600D	A09	1818989	1823401	AT5G27150.1	Na+/H+ exchanger 1 (NHX1)
	BnaA09g03610D	A09	1823512	1824394	AT5G27200.1	acyl carrier protein 5 (ACP5)
	BnaA09g03620D	A09	1824458	1827086	AT5G27210.1	Protein of unknown function, transmembrane-40
	BnaA09g03630D	A09	1830149	1833951	AT5G27220.1	Frigida-like protein
	BnaA09g03640D	A09	1835879	1839737	AT5G27220.1	Frigida-like protein
	BnaA09g03650D	A09	1840886	1842537	AT5G27230.1	Frigida-like protein
	BnaA09g03660D	A09	1842595	1843940	AT5G27230.1	Frigida-like protein
	BnaA09g03670D	A09	1844935	1848703	AT5G27240.1	DNAJ heat shock N-terminal domain-containing protein
	BnaA09g03680D	A09	1849347	1851644	AT3G04970.1	DHHC-type zinc finger family protein
	BnaA09g03690D	A09	1851721	1853379	AT5G27290.1	unknown protein
	BnaA09g03700D	A09	1854291	1856911	AT5G27380.1	glutathione synthetase 2 (GSH2)
	BnaA09g03710D	A09	1866689	1871066	AT5G27410.2	D-aminoacid aminotransferase-like PLP-dependent enzymes superfamily protein
	BnaA09g03720D	A09	1872006	1873198	AT5G27420.1	carbon/nitrogen insensitive 1 (CNI1)
	BnaA09g03730D	A09	1881699	1884044	AT5G27450.3	mevalonate kinase (MK)
	BnaA09g03740D	A09	1884160	1885873	AT5G27460.1	Tetratricopeptide repeat (TPR)-like superfamily protein
	BnaA09g03750D	A09	1890171	1895914	AT5G27540.2	MIRO-related GTP-ase 1 (MIRO1)
	BnaA09g03760D	A09	1896740	1897157	AT2G33845.1	Nucleic acid-binding, OB-fold-like protein
	BnaA09g03770D	A09	1898133	1900424	AT5G27470.1	seryl-tRNA synthetase / serine--tRNA ligase
	BnaA09g03780D	A09	1900555	1902262	AT5G27520.1	peroxisomal adenine nucleotide carrier 2 (PNC2)
	BnaA09g03790D	A09	1908269	1912081	AT5G27550.1	P-loop containing nucleoside triphosphate hydrolases superfamily protein
	BnaA09g03800D	A09	1912169	1914270	AT5G27560.1	FUNCTIONS IN: molecular_function unknown
	BnaA09g03810D	A09	1914990	1917718	AT5G27620.1	cyclin H
	BnaA09g03820D	A09	1918554	1922008	AT5G27650.1	Tudor/PWWP/MBT superfamily protein
	BnaA09g03830D	A09	1922508	1923291	AT5G27670.1	histone H2A 7 (HTA7)
	BnaA09g03840D	A09	1923932	1924985	AT5G27700.1	Ribosomal protein S21e
	BnaA09g03850D	A09	1927316	1927667	AT4G15800.1	ralf-like 33 (RALFL33)
	BnaA09g03860D	A09	1928761	1930646	AT5G27710.1	unknown protein
	BnaA09g03870D	A09	1930713	1933049	AT5G27720.1	embryo defective 1644 (emb1644)
	BnaA09g03880D	A09	1940242	1943838	AT5G27830.1	FUNCTIONS IN: molecular_function unknown
	BnaA09g03890D	A09	1943926	1945923	AT3G05590.1	ribosomal protein L18 (RPL18)
	BnaA09g03900D	A09	1946703	1948680	AT5G27870.1	Plant invertase/pectin methylesterase inhibitor superfamily
	BnaA09g03910D	A09	1950625	1951831	AT5G27880.1	C2H2 and C2HC zinc fingers superfamily protein
	BnaA09g03920D	A09	1954835	1955663	AT5G27880.1	C2H2 and C2HC zinc fingers superfamily protein
	BnaA09g03930D	A09	1965657	1966464	AT5G27880.1	C2H2 and C2HC zinc fingers superfamily protein
	BnaA09g03940D	A09	1968066	1971311	AT5G27920.1	F-box family protein
	BnaA09g03950D	A09	1975484	1978269	AT5G27930.2	Protein phosphatase 2C family protein
	BnaA09g03960D	A09	1980467	1981469	/	/
	BnaA09g03970D	A09	1983359	1984566	AT5G27020.1	unknown protein
	BnaA09g03980D	A09	1984992	1989807	AT5G27000.1	kinesin 4 (ATK4)
	BnaA09g03990D	A09	1993938	1994531	/	/
	BnaA09g04000D	A09	1994700	1995549	AT5G26990.1	Drought-responsive family protein
	BnaA09g04010D	A09	2000309	2001838	AT5G26960.1	Galactose oxidase/kelch repeat superfamily protein
	BnaA09g04020D	A09	2006570	2008383	AT5G04380.1	S-adenosyl-L-methionine-dependent methyltransferases superfamily protein
	BnaA09g04030D	A09	2008516	2011052	/	/
	BnaA09g04040D	A09	2011926	2015491	AT5G26920.1	Cam-binding protein 60-like G (CBP60G)
	BnaA09g04050D	A09	2025484	2029387	AT5G26910.1	unknown protein
	BnaA09g04060D	A09	2029785	2035092	AT5G26850.4	Uncharacterized protein
	BnaA09g04070D	A09	2035553	2039303	AT5G26830.1	Threonyl-tRNA synthetase
	BnaA09g04080D	A09	2040045	2041217	AT5G26800.1	FUNCTIONS IN: molecular_function unknown
	BnaA09g04090D	A09	2042192	2044162	AT5G26770.1	unknown protein
	BnaA09g04100D	A09	2051039	2053964	AT5G26751.1	shaggy-related kinase 11 (SK 11)
	BnaA09g04110D	A09	2054146	2055253	AT5G26749.1	C2H2 and C2HC zinc fingers superfamily protein
	BnaA09g04120D	A09	2055325	2057286	AT5G26610.3	D111/G-patch domain-containing protein
	BnaA09g04130D	A09	2061542	2061803	AT3G05858.1	unknown protein
	BnaA09g04140D	A09	2066525	2070162	AT5G26670.1	Pectinacetylesterase family protein
	BnaA09g04150D	A09	2070698	2071427	AT5G26700.1	RmlC-like cupins superfamily protein
	BnaA09g04160D	A09	2071489	2075027	AT5G26710.1	Glutamyl/glutaminyl-tRNA synthetase, class Ic
	BnaA09g04170D	A09	2075916	2077243	AT5G26730.1	Fasciclin-like arabinogalactan family protein
	BnaA09g04180D	A09	2078619	2078925	AT5G26731.1	unknown protein
	BnaA09g04190D	A09	2080857	2085268	AT5G26742.2	embryo defective 1138 (emb1138)
	BnaA09g04200D	A09	2085449	2085686	AT5G26717.1	Putative membrane lipoprotein
	BnaA09g04210D	A09	2086567	2089303	AT5G26667.3	PYR6
	BnaA09g04220D	A09	2090434	2092132	AT5G26594.1	response regulator 24 (RR24)
	BnaA09g04230D	A09	2092283	2092529	AT5G26717.1	Putative membrane lipoprotein
	BnaA09g04240D	A09	2093402	2099000	AT5G26570.1	ATGWD3
	BnaA09g04250D	A09	2099712	2099973	AT5G26360.1	TCP-1/cpn60 chaperonin family protein
	BnaA09g04260D	A09	2101664	2105350	AT5G26340.1	MSS1
	BnaA09g04270D	A09	2109429	2110231	AT5G26330.1	Cupredoxin superfamily protein
	BnaA09g04280D	A09	2110500	2112608	AT5G26280.1	TRAF-like family protein
	BnaA09g04290D	A09	2115438	2117376	AT5G26280.1	TRAF-like family protein
	BnaA09g04300D	A09	2118650	2120450	AT5G26280.1	TRAF-like family protein
	BnaA09g04310D	A09	2121610	2122495	AT5G26230.1	unknown protein
	BnaA09g04320D	A09	2126785	2128337	AT5G26220.1	ChaC-like family protein
	BnaA09g04330D	A09	2131867	2132731	AT1G50980.1	F-box/RNI-like/FBD-like domains-containing protein
	BnaA09g04340D	A09	2134326	2136147	AT5G26210.1	alfin-like 4 (AL4)
	BnaA09g04350D	A09	2136631	2137633	AT5G26200.1	Mitochondrial substrate carrier family protein
	BnaA09g04360D	A09	2139275	2139944	/	/
	BnaA09g04370D	A09	2140000	2141172	AT5G60360.1	aleurain-like protease (ALP)
	BnaA09g04380D	A09	2142507	2145197	AT5G26180.2	S-adenosyl-L-methionine-dependent methyltransferases superfamily protein
	BnaA09g04390D	A09	2147273	2148880	AT5G11950.2	Putative lysine decarboxylase family protein
	BnaA09g04400D	A09	2149975	2153906	AT5G26090.1	Plant self-incompatibility protein S1 family
	BnaA09g04410D	A09	2156706	2157177	AT5G26050.1	Plant self-incompatibility protein S1 family
	BnaA09g04420D	A09	2157886	2160103	/	/
	BnaA09g04430D	A09	2170675	2171743	AT5G25890.1	indole-3-acetic acid inducible 28 (IAA28)
	BnaA09g04440D	A09	2177057	2177895	AT5G25840.1	Protein of unknown function (DUF1677)
	BnaA09g04450D	A09	2179494	2180725	AT5G25830.1	GATA transcription factor 12 (GATA12)
	BnaA09g04460D	A09	2184820	2187481	AT5G25820.1	Exostosin family protein
	BnaA09g04470D	A09	2196228	2196882	AT5G25810.1	TINY (tny)
	BnaA09g04480D	A09	2203989	2205985	AT5G25790.1	Tesmin/TSO1-like CXC domain-containing protein
	BnaA09g04490D	A09	2209623	2210956	AT5G25760.2	peroxin4 (PEX4)
	BnaA09g04500D	A09	2211794	2214685	AT5G25630.1	Tetratricopeptide repeat (TPR)-like superfamily protein
	BnaA09g04510D	A09	2216785	2219687	AT5G25620.2	YUCCA6 (YUC6)
	BnaA09g04520D	A09	2228150	2230298	AT5G25610.1	RESPONSIVE TO DESSICATION 22 (RD22)
	BnaA09g04530D	A09	2231724	2235236	AT5G11470.1	bromo-adjacent homology (BAH) domain-containing protein
	BnaA09g04540D	A09	2236659	2238481	AT5G25460.1	Protein of unknown function, DUF642
	BnaA09g04550D	A09	2241240	2243205	AT5G25440.1	Protein kinase superfamily protein
	BnaA09g04560D	A09	2243803	2250812	AT1G65550.1	Xanthine/uracil permease family protein
	BnaA09g04570D	A09	2251125	2252173	AT4G31980.1	unknown protein
	BnaA09g04580D	A09	2256912	2258361	AT5G25390.2	shine2 (SHN2)
	BnaA09g04590D	A09	2259970	2260237	AT1G53580.2	glyoxalase II 3 (GLY3)
	BnaA09g04600D	A09	2264466	2267046	AT5G25350.1	EIN3-binding F box protein 2 (EBF2)
	BnaA09g04610D	A09	2270212	2271884	AT5G25280.2	serine-rich protein-related
	BnaA09g04620D	A09	2277936	2278745	AT2G47840.1	Uncharacterised conserved protein ycf60
	BnaA09g04630D	A09	2279626	2281889	AT5G25265.1	unknown protein
	BnaA09g04640D	A09	2283474	2283846	AT5G25240.1	unknown protein
	BnaA09g04650D	A09	2290729	2291577	AT5G25190.1	Integrase-type DNA-binding superfamily protein
	BnaA09g04660D	A09	2296535	2297300	AT5G25160.1	zinc finger protein 3 (ZFP3)
	BnaA09g04670D	A09	2299379	2304181	AT5G25150.1	TBP-associated factor 5 (TAF5)
	BnaA09g04680D	A09	2306782	2308789	AT5G25140.1	cytochrome P450, family 71, subfamily B, polypeptide 13 (CYP71B13)
	BnaA09g04690D	A09	2310960	2311599	AT5G25090.1	early nodulin-like protein 13 (ENODL13)
	BnaA09g04700D	A09	2311717	2313688	AT5G25080.1	Sas10/Utp3/C1D family
	BnaA09g04710D	A09	2314575	2320412	AT5G25060.1	RNA recognition motif (RRM)-containing protein
	BnaA09g04720D	A09	2321890	2323033	AT5G25020.1	Protein of unknown function (DUF1336)
	BnaA09g04730D	A09	2323292	2324652	AT5G24940.1	Protein phosphatase 2C family protein
	BnaA09g04740D	A09	2325219	2327016	AT5G24930.1	CONSTANS-like 4 (COL4)
	BnaA09g04750D	A09	2336910	2338084	AT5G24890.1	unknown protein
	BnaA09g04760D	A09	2341589	2342894	AT5G24880.1	BEST Arabidopsis thaliana protein match is: calmodulin-binding protein-related (TAIR:AT5G10660.1)
	BnaA09g04770D	A09	2344868	2345195	AT5G24860.1	FLOWERING PROMOTING FACTOR 1 (FPF1)
	BnaA09g04780D	A09	2347542	2351999	AT5G24850.1	cryptochrome 3 (CRY3)
	BnaA09g04790D	A09	2356996	2364332	AT5G24710.1	Transducin/WD40 repeat-like superfamily protein
	BnaA09g04800D	A09	2365456	2371368	AT5G24630.2	brassinosteroid-insensitive4 (BIN4)
	BnaA09g04810D	A09	2371688	2374200	AT5G24590.2	TCV-interacting protein (TIP)
	BnaA09g04820D	A09	2375820	2376372	AT5G24510.1	60S acidic ribosomal protein family
	BnaA09g04830D	A09	2377705	2379639	AT5G24490.1	30S ribosomal protein, putative
	BnaA09g04840D	A09	2383744	2386610	AT5G24470.1	pseudo-response regulator 5 (PRR5)
	BnaA09g04850D	A09	2386737	2387817	AT5G24460.1	unknown protein
	BnaA09g04860D	A09	2391773	2394382	AT5G24440.1	CTC-interacting domain 13 (CID13)
	BnaA09g04870D	A09	2399075	2401696	AT5G24440.1	CTC-interacting domain 13 (CID13)
	BnaA09g04880D	A09	2405105	2407659	AT5G24440.1	CTC-interacting domain 13 (CID13)
	BnaA09g04890D	A09	2410451	2414245	AT5G24430.1	Calcium-dependent protein kinase (CDPK) family protein
	BnaA09g04900D	A09	2414707	2415736	AT5G24400.1	EMBRYO DEFECTIVE 2024 (EMB2024)
	BnaA09g04910D	A09	2416780	2418510	AT5G24318.1	O-Glycosyl hydrolases family 17 protein
	BnaA09g04920D	A09	2419224	2420326	/	/
	BnaA09g04930D	A09	2429820	2431315	AT5G24270.2	SALT OVERLY SENSITIVE 3 (SOS3)
	BnaA09g04940D	A09	2432367	2435106	AT5G24260.1	prolyl oligopeptidase family protein
	BnaA09g04950D	A09	2435459	2437245	AT4G20450.1	Leucine-rich repeat protein kinase family protein
	BnaA09g04960D	A09	2437337	2440675	AT4G20450.1	Leucine-rich repeat protein kinase family protein
	BnaA09g04970D	A09	2446828	2448987	AT5G24240.1	Phosphatidylinositol 3- and 4-kinase
	BnaA09g04980D	A09	2452881	2456963	AT5G24150.1	SQP1
	BnaA09g04990D	A09	2459628	2462873	AT5G24120.1	sigma factor E (SIGE)
	BnaA09g05000D	A09	2464947	2466463	AT5G24110.1	WRKY DNA-binding protein 30 (WRKY30)
	BnaA09g05010D	A09	2466671	2467800	AT5G24105.1	arabinogalactan protein 41 (AGP41)
	BnaA09g05020D	A09	2468246	2470518	AT5G24100.1	Leucine-rich repeat protein kinase family protein
	BnaA09g05030D	A09	2473160	2473366	/	/
	BnaA09g05040D	A09	2473611	2474875	/	/
	BnaA09g05050D	A09	2477134	2478513	AT5G24090.1	chitinase A (CHIA)
	BnaA09g05060D	A09	2482448	2484172	AT5G24070.1	Peroxidase superfamily protein
	BnaA09g05070D	A09	2498809	2499076	AT5G23970.1	HXXXD-type acyl-transferase family protein
	BnaA09g05080D	A09	2500905	2502092	AT5G23950.1	Calcium-dependent lipid-binding (CaLB domain) family protein
	BnaA09g05090D	A09	2503227	2504116	AT5G23920.1	unknown protein
	BnaA09g05100D	A09	2504245	2508353	AT5G23910.1	ATP binding microtubule motor family protein
	BnaA09g05110D	A09	2508569	2509769	AT5G23900.1	Ribosomal protein L13e family protein
	BnaA09g05120D	A09	2510046	2514064	AT5G23890.1	LOCATED IN: mitochondrion, chloroplast thylakoid membrane, chloroplast, plastid, chloroplast envelope
	BnaA09g05130D	A09	2514967	2517786	AT5G23810.1	amino acid permease 7 (AAP7)
	BnaA09g05140D	A09	2518823	2519997	AT5G23760.1	Copper transport protein family
	BnaA09g05150D	A09	2523405	2524471	AT5G23740.1	ribosomal protein S11-beta (RPS11-BETA)
	BnaA09g05160D	A09	2526773	2529791	AT4G39160.1	Homeodomain-like superfamily protein
	BnaA09g05170D	A09	2536859	2537975	AT5G23730.1	Transducin/WD40 repeat-like superfamily protein
	BnaA09g05180D	A09	2542492	2543173	AT5G23710.1	DNA binding
	BnaA09g05190D	A09	2551569	2553626	AT5G23660.1	homolog of Medicago truncatula MTN3 (MTN3)
	BnaA09g05200D	A09	2555848	2562821	AT5G23630.1	phosphate deficiency response 2 (PDR2)
	BnaA09g05210D	A09	2562920	2566371	AT5G23610.2	INVOLVED IN: biological_process unknown
	BnaA09g05220D	A09	2568164	2570680	AT5G23580.1	calmodulin-like domain protein kinase 9 (CDPK9)
	BnaA09g05230D	A09	2570787	2573928	AT5G23575.1	Transmembrane CLPTM1 family protein
	BnaA09g05240D	A09	2574478	2576106	AT5G23550.1	Got1/Sft2-like vescicle transport protein family
	BnaA09g05250D	A09	2576343	2578311	AT5G23540.1	Mov34/MPN/PAD-1 family protein
	BnaA09g05260D	A09	2578710	2580234	AT5G23535.1	KOW domain-containing protein
	BnaA09g05270D	A09	2581130	2582138	AT5G23530.1	carboxyesterase 18 (CXE18)
	BnaA09g05280D	A09	2582662	2591372	AT5G23490.1	unknown protein
	BnaA09g05290D	A09	2599093	2599474	AT5G56170.1	LORELEI-LIKE-GPI-ANCHORED PROTEIN 1 (LLG1)
	BnaA09g05300D	A09	2600160	2600529	AT5G56170.1	LORELEI-LIKE-GPI-ANCHORED PROTEIN 1 (LLG1)
	BnaA09g05310D	A09	2602991	2604669	AT5G23420.1	high-mobility group box 6 (HMGB6)
	BnaA09g05320D	A09	2604899	2606387	AT5G23400.1	Leucine-rich repeat (LRR) family protein
	BnaA09g05330D	A09	2606490	2606651	/	/
	BnaA09g05340D	A09	2613089	2613382	AT2G21590.2	APL4
	BnaA09g05350D	A09	2616023	2618363	AT5G23380.1	Protein of unknown function (DUF789)
	BnaA09g05360D	A09	2621626	2622265	AT5G23370.1	GRAM domain-containing protein / ABA-responsive protein-related
	BnaA09g05370D	A09	2624695	2626200	AT5G23310.1	Fe superoxide dismutase 3 (FSD3)
	BnaA09g05380D	A09	2627358	2631215	AT5G23300.1	pyrimidine d (PYRD)
	BnaA09g05390D	A09	2631359	2632557	AT5G23290.1	prefoldin 5 (PFD5)
	BnaA09g05400D	A09	2634977	2636838	AT5G23280.1	TCP family transcription factor
	BnaA09g05410D	A09	2642291	2646291	AT5G23260.2	TRANSPARENT TESTA16 (TT16)
	BnaA09g05420D	A09	2665992	2667000	AT5G23100.1	Protein of unknown function, DUF617
	BnaA09g05430D	A09	2669539	2671009	AT5G23090.1	nuclear factor Y, subunit B13 (NF-YB13)
	BnaA09g05440D	A09	2671156	2676591	AT5G23080.1	TOUGH (TGH)
	BnaA09g05450D	A09	2678699	2680018	AT5G60830.1	basic leucine-zipper 70 (bZIP70)
	BnaA09g05460D	A09	2683395	2684199	AT5G60850.1	OBF binding protein 4 (OBP4)
	BnaA09g05470D	A09	2688118	2689439	AT5G60880.1	BREAKING OF ASYMMETRY IN THE STOMATAL LINEAGE (BASL)
	BnaA09g05480D	A09	2699073	2700222	AT5G60890.1	myb domain protein 34 (MYB34)
	BnaA09g05490D	A09	2708596	2714621	AT5G60900.1	receptor-like protein kinase 1 (RLK1)
	BnaA09g05500D	A09	2718831	2722094	AT5G60910.1	AGAMOUS-like 8 (AGL8)
	BnaA09g05510D	A09	2728535	2731412	AT5G60920.1	COBRA (COB)
	BnaA09g05520D	A09	2734245	2734330	/	/
	BnaA09g05530D	A09	2734398	2734551	/	/
	BnaA09g05540D	A09	2735485	2736722	AT3G03405.1	F-box associated ubiquitination effector family protein
	BnaA09g05550D	A09	2737094	2739986	AT5G60980.2	Nuclear transport factor 2 (NTF2) family protein with RNA binding (RRM-RBD-RNP motifs) domain
	BnaA09g05560D	A09	2740255	2743276	AT5G61000.1	RPA70D
	BnaA09g05570D	A09	2743656	2745060	AT5G61030.1	glycine-rich RNA-binding protein 3 (GR-RBP3)
	BnaA09g05580D	A09	2745117	2746835	AT5G61060.2	histone deacetylase 5 (HDA05)
	BnaA09g05590D	A09	2746985	2750811	AT5G61060.1	histone deacetylase 5 (HDA05)
	BnaA09g05600D	A09	2755158	2756685	AT5G61130.1	plasmodesmata callose-binding protein 1 (PDCB1)
	BnaA09g05610D	A09	2756926	2760484	AT5G61150.2	VERNALIZATION INDEPENDENCE 4 (VIP4)
	BnaA09g05620D	A09	2760687	2762021	AT5G61170.1	Ribosomal protein S19e family protein
	BnaA09g05630D	A09	2762395	2766748	AT5G61190.1	putative endonuclease or glycosyl hydrolase with C2H2-type zinc finger domain
	BnaA09g05640D	A09	2767053	2767895	AT5G61230.1	Ankyrin repeat family protein
	BnaA09g05650D	A09	2767978	2770043	AT5G61240.1	Leucine-rich repeat (LRR) family protein
	BnaA09g05660D	A09	2771092	2773648	AT5G61330.1	rRNA processing protein-related
	BnaA09g05670D	A09	2774329	2775926	AT5G61340.1	unknown protein
	BnaA09g05680D	A09	2779691	2780483	AT5G61510.1	GroES-like zinc-binding alcohol dehydrogenase family protein
	BnaA09g05690D	A09	2781898	2785317	AT5G61550.2	U-box domain-containing protein kinase family protein
	BnaA09g05700D	A09	2789509	2793646	AT5G61550.1	U-box domain-containing protein kinase family protein
	BnaA09g05710D	A09	2794239	2795081	AT5G61590.1	Integrase-type DNA-binding superfamily protein
	BnaA09g05720D	A09	2803134	2803777	/	/
	BnaA09g05730D	A09	2804149	2804338	AT5G61630.1	unknown protein
	BnaA09g05740D	A09	2812689	2813898	/	/
	BnaA09g05750D	A09	2814854	2817654	AT3G55200.1	Cleavage and polyadenylation specificity factor (CPSF) A subunit protein
	BnaA09g05760D	A09	2817710	2818361	AT5G61660.1	glycine-rich protein
	BnaA09g05770D	A09	2822455	2823363	AT4G14342.1	Splicing factor 3B subunit 5/RDS3 complex subunit 10
	BnaA09g05780D	A09	2823718	2825715	AT5G61670.2	BEST Arabidopsis thaliana protein match is: chaperone protein dnaJ-related (TAIR:AT5G06130.2)
	BnaA09g05790D	A09	2826059	2828281	AT5G61760.1	inositol polyphosphate kinase 2 beta (IPK2BETA)
	BnaA09g05800D	A09	2829287	2831142	AT5G61770.3	PETER PAN-like protein (PPAN)
	BnaA09g05810D	A09	2831620	2834402	AT5G61790.1	calnexin 1 (CNX1)
	BnaA09g05820D	A09	2835064	2836288	AT1G23580.1	Domain of unknown function DUF220
	BnaA09g05830D	A09	2838738	2840616	AT5G61930.2	ACCUMULATION OF PHOTOSYSTEM ONE 3 (APO3)
	BnaA09g05840D	A09	2850291	2854914	AT5G62000.3	auxin response factor 2 (ARF2)
	BnaA09g05850D	A09	2857720	2858987	AT5G02500.1	heat shock cognate protein 70-1 (HSC70-1)
	BnaA09g05860D	A09	2859057	2860286	AT5G02500.2	heat shock cognate protein 70-1 (HSC70-1)
	BnaA09g05870D	A09	2861136	2863026	AT3G12587.1	Oligosaccaryltransferase
	BnaA09g05880D	A09	2866799	2867111	AT5G62150.1	peptidoglycan-binding LysM domain-containing protein
	BnaA09g05890D	A09	2867854	2869402	AT1G14800.1	Nucleic acid-binding, OB-fold-like protein
	BnaA09g05900D	A09	2877002	2880821	AT5G62165.3	AGAMOUS-like 42 (AGL42)
	BnaA09g05910D	A09	2885143	2886574	AT5G62170.1	unknown protein
	BnaA09g05920D	A09	2889472	2890597	AT5G62180.1	carboxyesterase 20 (CXE20)
	BnaA09g05930D	A09	2891240	2894661	AT5G62190.1	PRH75
	BnaA09g05940D	A09	2895033	2896619	AT5G62200.1	Embryo-specific protein 3, (ATS3)
	BnaA09g05950D	A09	2896959	2899144	AT5G62240.1	Cell cycle regulated microtubule associated protein
	BnaA09g05960D	A09	2899954	2902266	AT5G62250.1	microtubule-associated protein 65-9 (MAP65-9)
	BnaA09g05970D	A09	2903524	2905581	AT5G62260.1	AT hook motif DNA-binding family protein
	BnaA09g05980D	A09	2908088	2909796	/	/
	BnaA09g05990D	A09	2913262	2914973	AT3G10290.1	Nucleotide-sugar transporter family protein
	BnaA09g06000D	A09	2919435	2919814	AT5G62370.1	Tetratricopeptide repeat (TPR)-like superfamily protein
	BnaA09g06010D	A09	2920450	2923098	AT1G52950.1	Nucleic acid-binding, OB-fold-like protein
	BnaA09g06020D	A09	2930457	2931582	AT5G62280.1	Protein of unknown function (DUF1442)
	BnaA09g06030D	A09	2934066	2934842	AT5G62360.1	Plant invertase/pectin methylesterase inhibitor superfamily protein
	BnaA09g06040D	A09	2935636	2936015	AT5G62370.1	Tetratricopeptide repeat (TPR)-like superfamily protein
	BnaA09g06050D	A09	2936647	2939298	AT1G52950.1	Nucleic acid-binding, OB-fold-like protein
	BnaA09g06060D	A09	2945131	2946295	AT5G62380.1	NAC-domain protein 101 (NAC101)
	BnaA09g06070D	A09	2946895	2947652	AT3G47370.3	Ribosomal protein S10p/S20e family protein
	BnaA09g06080D	A09	2947724	2948304	AT5G62440.1	FUNCTIONS IN: molecular_function unknown
	BnaA09g06090D	A09	2951394	2953024	AT5G62470.2	myb domain protein 96 (MYB96)
	BnaA09g06100D	A09	2972975	2973386	AT1G51250.1	Plant self-incompatibility protein S1 family
	BnaA09g06110D	A09	2976340	2976748	AT5G39493.1	Plant self-incompatibility protein S1 family
	BnaA09g06120D	A09	2997181	2998965	AT5G62560.1	RING/U-box superfamily protein with ARM repeat domain
	BnaA09g06130D	A09	3002593	3003001	AT1G51250.1	Plant self-incompatibility protein S1 family
	BnaA09g06140D	A09	3009513	3012092	AT5G62580.1	ARM repeat superfamily protein
qc.A09-4	BnaA09g35330D	A09	25795215	25797383	AT3G55740.1	proline transporter 2 (PROT2)
25770000-29060000	BnaA09g35340D	A09	25799660	25801121	AT1G41880.1	Ribosomal protein L35Ae family protein
	BnaA09g35350D	A09	25801698	25803638	AT3G55770.5	GATA type zinc finger transcription factor family protein
	BnaA09g35360D	A09	25805097	25806231	AT3G55780.1	Glycosyl hydrolase superfamily protein
	BnaA09g35370D	A09	25807596	25807929	/	/
	BnaA09g35380D	A09	25808954	25811193	AT3G55800.1	sedoheptulose-bisphosphatase (SBPASE)
	BnaA09g35390D	A09	25814242	25814848	AT3G55820.1	Fasciclin-like arabinogalactan family protein
	BnaA09g35400D	A09	25815557	25817268	AT3G55830.1	ECTOPICALLY PARTING CELLS (EPC1)
	BnaA09g35410D	A09	25817320	25818598	AT3G55840.1	Hs1pro-1 protein
	BnaA09g35420D	A09	25818952	25819360	AT2G34320.1	Polynucleotidyl transferase, ribonuclease H-like superfamily protein
	BnaA09g35430D	A09	25828031	25839711	AT4G13810.2	receptor like protein 47 (RLP47)
	BnaA09g35440D	A09	25843075	25844215	AT1G11400.3	partner of Y14-MAGO (PYM)
	BnaA09g35450D	A09	25846823	25849074	AT3G55880.2	Alpha/beta hydrolase related protein
	BnaA09g35460D	A09	25851932	25853138	AT3G55890.1	Yippee family putative zinc-binding protein
	BnaA09g35470D	A09	25854813	25856514	AT3G55920.1	Cyclophilin-like peptidyl-prolyl cis-trans isomerase family protein
	BnaA09g35480D	A09	25861522	25864169	AT3G55940.1	Phosphoinositide-specific phospholipase C family protein
	BnaA09g35490D	A09	25866179	25868594	AT3G55950.1	CRINKLY4 related 3 (CCR3)
	BnaA09g35500D	A09	25877791	25879706	AT3G55960.1	Haloacid dehalogenase-like hydrolase (HAD) superfamily protein
	BnaA09g35510D	A09	25883055	25887664	AT3G55970.1	jasmonate-regulated gene 21 (JRG21)
	BnaA09g35520D	A09	25939411	25954059	AT3G56060.1	Glucose-methanol-choline (GMC) oxidoreductase family protein
	BnaA09g35530D	A09	25954688	25955745	AT3G56060.1	Glucose-methanol-choline (GMC) oxidoreductase family protein
	BnaA09g35540D	A09	25959915	25961232	AT3G56070.2	rotamase cyclophilin 2 (ROC2)
	BnaA09g35550D	A09	25963729	25965224	AT3G56090.1	ferritin 3 (FER3)
	BnaA09g35560D	A09	25972650	25974419	AT3G56090.1	ferritin 3 (FER3)
	BnaA09g35570D	A09	25976283	25977234	AT3G56110.2	prenylated RAB acceptor 1.B1 (PRA1.B1)
	BnaA09g35580D	A09	25978273	25981419	AT3G56120.1	S-adenosyl-L-methionine-dependent methyltransferases superfamily protein
	BnaA09g35590D	A09	25981656	25983776	AT3G56130.4	biotin/lipoyl attachment domain-containing protein
	BnaA09g35600D	A09	25985198	25988018	AT5G51350.1	Leucine-rich repeat transmembrane protein kinase family protein
	BnaA09g35610D	A09	25988120	25991630	AT3G56150.2	eukaryotic translation initiation factor 3C (EIF3C)
	BnaA09g35620D	A09	25991859	25995555	AT3G56160.1	Sodium Bile acid symporter family
	BnaA09g35630D	A09	26001083	26003152	AT3G56170.1	Ca-2+ dependent nuclease (CAN)
	BnaA09g35640D	A09	26003415	26004207	AT3G56180.1	Protein of unknown function (DUF567)
	BnaA09g35650D	A09	26004404	26006864	AT3G56190.1	alpha-soluble NSF attachment protein 2 (ALPHA-SNAP2)
	BnaA09g35660D	A09	26008203	26010457	AT3G56200.1	Transmembrane amino acid transporter family protein
	BnaA09g35670D	A09	26011704	26014005	AT3G56200.1	Transmembrane amino acid transporter family protein
	BnaA09g35680D	A09	26014063	26016325	AT3G56200.1	Transmembrane amino acid transporter family protein
	BnaA09g35690D	A09	26016494	26018334	AT3G56210.5	ARM repeat superfamily protein
	BnaA09g35700D	A09	26033076	26034670	AT3G56220.1	transcription regulators
	BnaA09g35710D	A09	26035107	26036380	AT3G56230.1	BTB/POZ domain-containing protein
	BnaA09g35720D	A09	26042956	26045904	AT3G56250.1	unknown protein
	BnaA09g35730D	A09	26046038	26046841	AT3G56260.2	unknown protein
	BnaA09g35740D	A09	26052928	26057523	AT3G56270.1	Plant protein of unknown function (DUF827)
	BnaA09g35750D	A09	26058743	26059735	AT3G56290.1	unknown protein
	BnaA09g35760D	A09	26060591	26063270	AT3G56310.1	Melibiase family protein
	BnaA09g35770D	A09	26063508	26067351	AT3G56320.1	PAP/OAS1 substrate-binding domain superfamily
	BnaA09g35780D	A09	26069068	26070747	AT3G56330.1	N2,N2-dimethylguanosine tRNA methyltransferase
	BnaA09g35790D	A09	26070859	26073594	AT2G40510.1	Ribosomal protein S26e family protein
	BnaA09g35800D	A09	26073650	26075133	AT3G56350.1	Iron/manganese superoxide dismutase family protein
	BnaA09g35810D	A09	26076194	26077282	AT3G56360.1	unknown protein
	BnaA09g35820D	A09	26078866	26082377	AT3G56370.1	Leucine-rich repeat protein kinase family protein
	BnaA09g35830D	A09	26085872	26086740	AT3G56380.1	response regulator 17 (RR17)
	BnaA09g35840D	A09	26088070	26089864	AT3G56400.1	WRKY DNA-binding protein 70 (WRKY70)
	BnaA09g35850D	A09	26094426	26095591	/	/
	BnaA09g35860D	A09	26104630	26108007	AT3G56410.1	Protein of unknown function (DUF3133)
	BnaA09g35870D	A09	26111533	26112254	AT3G56420.1	Thioredoxin superfamily protein
	BnaA09g35880D	A09	26112842	26114266	AT3G56430.1	unknown protein
	BnaA09g35890D	A09	26114727	26117472	AT3G56440.1	homolog of yeast autophagy 18 (ATG18) D (ATG18D)
	BnaA09g35900D	A09	26117525	26120996	AT3G56470.1	F-box family protein
	BnaA09g35910D	A09	26121069	26124582	AT3G56480.1	myosin heavy chain-related
	BnaA09g35920D	A09	26126592	26127471	/	/
	BnaA09g35930D	A09	26129572	26131369	AT3G56490.1	HIS triad family protein 3 (HIT3)
	BnaA09g35940D	A09	26131539	26133437	AT3G56510.2	RNA-binding (RRM/RBD/RNP motifs) family protein
	BnaA09g35950D	A09	26133969	26136194	AT3G56550.1	Pentatricopeptide repeat (PPR) superfamily protein
	BnaA09g35960D	A09	26136451	26138636	AT3G56570.1	SET domain-containing protein
	BnaA09g35970D	A09	26139779	26142012	AT3G56570.1	SET domain-containing protein
	BnaA09g35980D	A09	26142346	26144275	AT3G56580.3	RING/U-box superfamily protein
	BnaA09g35990D	A09	26145022	26146722	AT3G56520.1	NAC (No Apical Meristem) domain transcriptional regulator superfamily protein
	BnaA09g36000D	A09	26149384	26154657	AT3G56600.2	Protein kinase superfamily protein
	BnaA09g36010D	A09	26156746	26157191	AT3G17609.2	HY5-homolog (HYH)
	BnaA09g36020D	A09	26186284	26189500	AT3G56720.2	unknown protein
	BnaA09g36030D	A09	26192254	26194499	AT3G56740.1	Ubiquitin-associated (UBA) protein
	BnaA09g36040D	A09	26194685	26196402	AT3G56750.1	unknown protein
	BnaA09g36050D	A09	26196945	26199387	AT2G27030.3	calmodulin 5 (CAM5)
	BnaA09g36060D	A09	26205974	26206169	AT5G43570.1	Serine protease inhibitor, potato inhibitor I-type family protein
	BnaA09g36070D	A09	26207378	26207671	/	/
	BnaA09g36080D	A09	26207735	26208551	AT4G13380.1	maternal effect embryo arrest 56 (MEE56)
	BnaA09g36090D	A09	26210158	26212673	AT3G56810.1	unknown protein
	BnaA09g36100D	A09	26213428	26215177	AT3G56820.1	unknown protein
	BnaA09g36110D	A09	26215816	26217086	AT3G56830.1	Protein of unknown function (DUF565)
	BnaA09g36120D	A09	26217527	26219274	AT3G56840.1	FAD-dependent oxidoreductase family protein
	BnaA09g36130D	A09	26219384	26221415	AT3G56850.1	ABA-responsive element binding protein 3 (AREB3)
	BnaA09g36140D	A09	26223897	26228267	AT5G60710.1	Zinc finger (C3HC4-type RING finger) family protein
	BnaA09g36150D	A09	26228362	26229435	AT3G56840.1	FAD-dependent oxidoreductase family protein
	BnaA09g36160D	A09	26233253	26235274	AT3G56860.5	UBP1-associated protein 2A (UBA2A)
	BnaA09g36170D	A09	26235497	26238775	AT3G56870.1	unknown protein
	BnaA09g36180D	A09	26247545	26248525	AT3G56880.1	VQ motif-containing protein
	BnaA09g36190D	A09	26251832	26252687	AT3G56891.1	Heavy metal transport/detoxification superfamily protein
	BnaA09g36200D	A09	26264368	26267187	AT3G56900.1	Transducin/WD40 repeat-like superfamily protein
	BnaA09g36210D	A09	26267295	26268071	AT3G56910.1	plastid-specific 50S ribosomal protein 5 (PSRP5)
	BnaA09g36220D	A09	26268335	26268485	/	/
	BnaA09g36230D	A09	26268650	26270284	AT3G56920.1	DHHC-type zinc finger family protein
	BnaA09g36240D	A09	26271362	26276841	AT3G56930.1	DHHC-type zinc finger family protein
	BnaA09g36250D	A09	26276940	26277807	AT3G56950.2	small and basic intrinsic protein 2
	BnaA09g36260D	A09	26278977	26279308	/	/
	BnaA09g36270D	A09	26279972	26281656	AT3G04050.1	Pyruvate kinase family protein
	BnaA09g36280D	A09	26281989	26282451	AT4G15900.1	pleiotropic regulatory locus 1 (PRL1)
	BnaA09g36290D	A09	26282663	26283247	AT3G16650.1	Transducin/WD40 repeat-like superfamily protein
	BnaA09g36300D	A09	26286108	26289162	AT3G56960.1	phosphatidyl inositol monophosphate 5 kinase 4 (PIP5K4)
	BnaA09g36310D	A09	26301649	26302519	AT3G56970.1	BHLH038
	BnaA09g36320D	A09	26309404	26310301	AT3G56980.1	BHLH039
	BnaA09g36330D	A09	26316120	26317596	AT3G56970.1	BHLH038
	BnaA09g36340D	A09	26324532	26328730	AT3G56990.1	embryo sac development arrest 7 (EDA7)
	BnaA09g36350D	A09	26329858	26331787	AT3G57000.1	nucleolar essential protein-related
	BnaA09g36360D	A09	26332225	26334524	AT3G57020.1	Calcium-dependent phosphotriesterase superfamily protein
	BnaA09g36370D	A09	26338134	26340474	AT3G57030.1	Calcium-dependent phosphotriesterase superfamily protein
	BnaA09g36380D	A09	26346015	26347651	AT3G57040.1	response regulator 9 (ARR9)
	BnaA09g36390D	A09	26347721	26350130	AT3G57050.1	cystathionine beta-lyase (CBL)
	BnaA09g36400D	A09	26350951	26356720	AT3G57060.2	binding
	BnaA09g36410D	A09	26356948	26357281	AT3G57062.2	unknown protein
	BnaA09g36420D	A09	26358967	26360608	AT3G57070.1	Glutaredoxin family protein
	BnaA09g36430D	A09	26362343	26364206	AT3G57080.1	NRPE5
	BnaA09g36440D	A09	26364298	26365567	/	/
	BnaA09g36450D	A09	26366216	26367561	AT2G45530.1	RING/U-box superfamily protein
	BnaA09g36460D	A09	26367998	26369411	AT3G57090.1	BIGYIN
	BnaA09g36470D	A09	26370761	26371151	AT4G29910.1	origin recognition complex protein 5 (ORC5)
	BnaA09g36480D	A09	26372966	26373345	AT5G62550.1	unknown protein
	BnaA09g36490D	A09	26377170	26378577	AT3G57120.1	Protein kinase superfamily protein
	BnaA09g36500D	A09	26389675	26391896	AT3G57130.1	BLADE ON PETIOLE 1 (BOP1)
	BnaA09g36510D	A09	26396366	26400148	AT2G23460.1	extra-large G-protein 1 (XLG1)
	BnaA09g36520D	A09	26402861	26405849	AT3G57170.1	N-acetylglucosaminyl transferase component family protein / Gpi1 family protein
	BnaA09g36530D	A09	26407506	26410333	AT3G57180.1	BRASSINAZOLE(BRZ) INSENSITIVE PALE GREEN 2 (BPG2)
	BnaA09g36540D	A09	26410474	26412412	AT3G57190.1	peptide chain release factor, putative
	BnaA09g36550D	A09	26419183	26421325	AT3G57200.1	unknown protein
	BnaA09g36560D	A09	26421416	26423180	AT3G57200.1	unknown protein
	BnaA09g36570D	A09	26423517	26426257	AT3G57220.1	Glycosyl transferase family 4 protein
	BnaA09g36580D	A09	26426366	26427705	AT3G57260.1	beta-1,3-glucanase 2 (BGL2)
	BnaA09g36590D	A09	26432144	26432448	/	/
	BnaA09g36600D	A09	26432563	26433108	AT3G57260.1	beta-1,3-glucanase 2 (BGL2)
	BnaA09g36610D	A09	26435652	26436907	AT3G57260.1	beta-1,3-glucanase 2 (BGL2)
	BnaA09g36620D	A09	26442164	26443778	AT3G57280.1	Transmembrane proteins 14C
	BnaA09g36630D	A09	26443826	26446268	AT3G57290.1	eukaryotic translation initiation factor 3E (EIF3E)
	BnaA09g36640D	A09	26450487	26450627	/	/
	BnaA09g36650D	A09	26450680	26459732	AT3G57300.1	INO80 ortholog (INO80)
	BnaA09g36660D	A09	26461410	26466524	AT3G57330.1	autoinhibited Ca2+-ATPase 11 (ACA11)
	BnaA09g36670D	A09	26475988	26477246	AT3G57340.2	FUNCTIONS IN: unfolded protein binding, heat shock protein binding
	BnaA09g36680D	A09	26477318	26482162	AT2G41620.1	Nucleoporin interacting component (Nup93/Nic96-like) family protein
	BnaA09g36690D	A09	26482495	26483473	AT3G57360.1	unknown protein
	BnaA09g36700D	A09	26491004	26491883	AT3G57380.1	Glycosyltransferase family 61 protein
	BnaA09g36710D	A09	26494959	26497458	AT3G57390.1	AGAMOUS-like 18 (AGL18)
	BnaA09g36720D	A09	26500090	26501560	AT3G57400.1	unknown protein
	BnaA09g36730D	A09	26505366	26511709	AT3G57410.1	villin 3 (VLN3)
	BnaA09g36740D	A09	26531496	26534212	AT3G57430.1	ORGANELLE TRANSCRIPT PROCESSING 84 (OTP84)
	BnaA09g36750D	A09	26550966	26551953	AT3G57440.1	unknown protein
	BnaA09g36760D	A09	26560569	26561050	AT3G57450.1	unknown protein
	BnaA09g36770D	A09	26561443	26567324	AT2G41790.1	Insulinase (Peptidase family M16) family protein
	BnaA09g36780D	A09	26568207	26569127	AT3G57480.1	zinc finger (C2H2 type, AN1-like) family protein
	BnaA09g36790D	A09	26570127	26570550	AT3G57500.1	unknown protein
	BnaA09g36800D	A09	26571517	26573456	AT3G57510.1	ADPG1
	BnaA09g36810D	A09	26576412	26581132	AT3G57520.1	seed imbibition 2 (SIP2)
	BnaA09g36820D	A09	26589702	26592855	AT3G57530.1	calcium-dependent protein kinase 32 (CPK32)
	BnaA09g36830D	A09	26593660	26594109	AT5G55140.1	ribosomal protein L30 family protein
	BnaA09g36840D	A09	26594586	26594769	AT2G45960.2	plasma membrane intrinsic protein 1B (PIP1B)
	BnaA09g36850D	A09	26595642	26597250	AT3G57540.1	Remorin family protein
	BnaA09g36860D	A09	26600557	26609155	AT3G57550.1	guanylate kinase (AGK2)
	BnaA09g36870D	A09	26616097	26617288	AT3G57560.1	N-acetyl-l-glutamate kinase (NAGK)
	BnaA09g36880D	A09	26622904	26623801	AT2G16040.1	hAT dimerisation domain-containing protein / transposase-related
	BnaA09g36890D	A09	26623917	26624804	AT4G10200.1	TTF-type zinc finger protein with HAT dimerisation domain
	BnaA09g36900D	A09	26628286	26629598	/	/
	BnaA09g36910D	A09	26629853	26637247	AT3G57570.1	ARM repeat superfamily protein
	BnaA09g36920D	A09	26640588	26641401	AT3G57600.1	Integrase-type DNA-binding superfamily protein
	BnaA09g36930D	A09	26642148	26644272	AT3G57610.1	adenylosuccinate synthase (ADSS)
	BnaA09g36940D	A09	26644536	26649192	AT3G57630.1	exostosin family protein
	BnaA09g36950D	A09	26655212	26658553	AT3G57650.1	lysophosphatidyl acyltransferase 2 (LPAT2)
	BnaA09g36960D	A09	26659187	26667037	AT3G57660.1	nuclear RNA polymerase A1 (NRPA1)
	BnaA09g36970D	A09	26679051	26681281	AT3G57670.1	NO TRANSMITTING TRACT (NTT)
	BnaA09g36980D	A09	26701071	26702157	AT3G57710.1	Protein kinase superfamily protein
	BnaA09g36990D	A09	26703815	26704934	AT3G57720.1	Protein kinase superfamily protein
	BnaA09g37000D	A09	26705488	26708114	AT3G57710.1	Protein kinase superfamily protein
	BnaA09g37010D	A09	26708583	26709468	AT3G57740.1	Protein kinase superfamily protein
	BnaA09g37020D	A09	26712446	26713544	/	/
	BnaA09g37030D	A09	26719871	26721059	AT3G57680.1	Peptidase S41 family protein
	BnaA09g37040D	A09	26722667	26723684	AT3G57710.1	Protein kinase superfamily protein
	BnaA09g37050D	A09	26723901	26724951	AT3G57740.1	Protein kinase superfamily protein
	BnaA09g37060D	A09	26726094	26729633	AT3G57800.2	basic helix-loop-helix (bHLH) DNA-binding superfamily protein
	BnaA09g37070D	A09	26735648	26737415	AT3G57810.3	Cysteine proteinases superfamily protein
	BnaA09g37080D	A09	26747341	26749869	AT3G57830.1	Leucine-rich repeat protein kinase family protein
	BnaA09g37090D	A09	26751002	26753696	AT3G57860.1	UV-B-insensitive 4-like (UVI4-LIKE)
	BnaA09g37100D	A09	26754893	26756604	AT3G10290.1	Nucleotide-sugar transporter family protein
	BnaA09g37110D	A09	26758603	26758993	/	/
	BnaA09g37120D	A09	26759163	26759271	/	/
	BnaA09g37130D	A09	26759867	26763348	AT3G57890.1	Tubulin binding cofactor C domain-containing protein
	BnaA09g37140D	A09	26764925	26766041	AT3G57890.1	Tubulin binding cofactor C domain-containing protein
	BnaA09g37150D	A09	26767245	26768280	/	/
	BnaA09g37160D	A09	26769342	26775529	AT3G57940.1	CONTAINS InterPro DOMAIN/s: Domain of unknown function DUF1726 (InterPro:IPR013562), Domain of unknown function DUF699, exodeoxyribonuclease V alpha chain (InterPro:IPR007807)
	BnaA09g37170D	A09	26778815	26779349	AT3G57950.1	unknown protein
	BnaA09g37180D	A09	26782317	26783904	AT3G57970.1	Emsy N Terminus (ENT)/ plant Tudor-like domains-containing protein
	BnaA09g37190D	A09	26784070	26786580	AT3G57980.1	DNA-binding bromodomain-containing protein
	BnaA09g37200D	A09	26787763	26789094	AT3G57990.1	unknown protein
	BnaA09g37210D	A09	26804687	26805233	AT3G58000.1	VQ motif-containing protein
	BnaA09g37220D	A09	26807316	26808607	AT3G58020.1	Chaperone DnaJ-domain superfamily protein
	BnaA09g37230D	A09	26809447	26811451	AT3G58030.4	RING/U-box superfamily protein
	BnaA09g37240D	A09	26814335	26817319	AT3G58040.1	seven in absentia of Arabidopsis 2 (SINAT2)
	BnaA09g37250D	A09	26817934	26819900	AT3G58060.1	Cation efflux family protein
	BnaA09g37260D	A09	26827363	26828125	AT3G58070.1	GLABROUS INFLORESCENCE STEMS (GIS)
	BnaA09g37270D	A09	26843500	26845936	AT3G58120.1	BZIP61
	BnaA09g37280D	A09	26855360	26856887	AT3G58130.2	N-acetylglucosaminylphosphatidylinositol de-N-acetylase family protein
	BnaA09g37290D	A09	26856950	26859483	AT3G58140.1	phenylalanyl-tRNA synthetase class IIc family protein
	BnaA09g37300D	A09	26859898	26861551	AT3G58170.1	BET1P/SFT1P-like protein 14A (BS14A)
	BnaA09g37310D	A09	26862596	26864551	AT3G58180.1	ARM repeat superfamily protein
	BnaA09g37320D	A09	26868740	26869540	AT3G58190.1	lateral organ boundaries-domain 29 (LBD29)
	BnaA09g37330D	A09	26883259	26884625	AT3G58210.1	TRAF-like family protein
	BnaA09g37340D	A09	26890735	26893954	AT3G58340.1	TRAF-like family protein
	BnaA09g37350D	A09	26895125	26896313	AT3G58210.1	TRAF-like family protein
	BnaA09g37360D	A09	26896554	26897827	AT3G58340.1	TRAF-like family protein
	BnaA09g37370D	A09	26898158	26901191	AT3G58410.1	TRAF-like family protein
	BnaA09g37380D	A09	26906797	26908190	AT3G58410.1	TRAF-like family protein
	BnaA09g37390D	A09	26909812	26910826	AT3G58450.1	Adenine nucleotide alpha hydrolases-like superfamily protein
	BnaA09g37400D	A09	26910888	26913780	AT3G58460.1	RHOMBOID-like protein 15 (RBL15)
	BnaA09g37410D	A09	26914376	26915404	AT3G58470.1	nucleic acid binding
	BnaA09g37420D	A09	26916140	26918252	AT3G58480.1	calmodulin-binding family protein
	BnaA09g37430D	A09	26918325	26921484	AT3G56150.2	eukaryotic translation initiation factor 3C (EIF3C)
	BnaA09g37440D	A09	26922249	26923719	AT4G26340.1	F-box/RNI-like/FBD-like domains-containing protein
	BnaA09g37450D	A09	26924352	26927924	AT3G58500.1	protein phosphatase 2A-4 (PP2A-4)
	BnaA09g37460D	A09	26928112	26931349	AT3G58510.3	DEA(D/H)-box RNA helicase family protein
	BnaA09g37470D	A09	26931827	26933237	AT3G58520.1	Ubiquitin carboxyl-terminal hydrolase family protein
	BnaA09g37480D	A09	26933770	26936573	AT3G58530.1	RNI-like superfamily protein
	BnaA09g37490D	A09	26941310	26942708	AT5G45850.1	Protein of unknown function (DUF688)
	BnaA09g37500D	A09	26961802	26962348	AT4G18610.1	LIGHT SENSITIVE HYPOCOTYLS 9 (LSH9)
	BnaA09g37510D	A09	26976173	26977760	AT5G45880.1	Pollen Ole e 1 allergen and extensin family protein
	BnaA09g37520D	A09	27028140	27030626	AT2G27450.1	nitrilase-like protein 1 (NLP1)
	BnaA09g37530D	A09	27039100	27042080	AT3G59040.1	Tetratricopeptide repeat (TPR)-like superfamily protein
	BnaA09g37540D	A09	27042931	27045574	AT3G59060.1	phytochrome interacting factor 3-like 6 (PIL6)
	BnaA09g37550D	A09	27047903	27048958	AT3G59070.1	Cytochrome b561/ferric reductase transmembrane with DOMON related domain
	BnaA09g37560D	A09	27049088	27050384	AT3G59070.1	Cytochrome b561/ferric reductase transmembrane with DOMON related domain
	BnaA09g37570D	A09	27053174	27056532	AT3G59090.1	CONTAINS InterPro DOMAIN/s: Protein of unknown function DUF1084 (InterPro:IPR009457)
	BnaA09g37580D	A09	27059512	27062350	AT3G59110.1	Protein kinase superfamily protein
	BnaA09g37590D	A09	27062486	27067886	AT3G59140.1	multidrug resistance-associated protein 14 (MRP14)
	BnaA09g37600D	A09	27067942	27068753	AT3G59140.1	multidrug resistance-associated protein 14 (MRP14)
	BnaA09g37610D	A09	27082314	27091998	AT1G58310.1	F-box/RNI-like superfamily protein
	BnaA09g37620D	A09	27093266	27095105	AT3G59190.1	F-box/RNI-like superfamily protein
	BnaA09g37630D	A09	27095160	27098211	AT3G59200.1	F-box/RNI-like superfamily protein
	BnaA09g37640D	A09	27101046	27102504	AT3G59220.1	pirin (PRN)
	BnaA09g37650D	A09	27103360	27104754	AT3G59260.1	pirin, putative
	BnaA09g37660D	A09	27110901	27112449	AT3G59280.1	THAXTOMIN A RESISTANT 1 (TXR1)
	BnaA09g37670D	A09	27113504	27117010	AT3G59300.1	Pentatricopeptide repeat (PPR) superfamily protein
	BnaA09g37680D	A09	27119638	27120934	AT3G59070.1	Cytochrome b561/ferric reductase transmembrane with DOMON related domain
	BnaA09g37690D	A09	27121956	27123976	AT3G59350.3	Protein kinase superfamily protein
	BnaA09g37700D	A09	27124141	27128302	AT3G59360.2	UDP-galactose transporter 6 (UTR6)
	BnaA09g37710D	A09	27130774	27131668	AT3G59400.1	GENOMES UNCOUPLED 4 (GUN4)
	BnaA09g37720D	A09	27132579	27135265	/	/
	BnaA09g37730D	A09	27136980	27137849	/	/
	BnaA09g37740D	A09	27140738	27148653	AT3G59410.1	GCN2
	BnaA09g37750D	A09	27153503	27155851	AT3G59420.1	crinkly4 (CR4)
	BnaA09g37760D	A09	27155906	27156611	AT3G59420.1	crinkly4 (CR4)
	BnaA09g37770D	A09	27157516	27160098	AT3G59430.2	unknown protein
	BnaA09g37780D	A09	27163079	27163676	AT3G59440.1	Calcium-binding EF-hand family protein
	BnaA09g37790D	A09	27164509	27168471	AT3G59470.2	Far-red impaired responsive (FAR1) family protein
	BnaA09g37800D	A09	27168528	27170051	AT3G59480.1	pfkB-like carbohydrate kinase family protein
	BnaA09g37810D	A09	27170153	27172634	AT1G47890.1	receptor like protein 7 (RLP7)
	BnaA09g37820D	A09	27172689	27173027	AT1G45616.1	receptor like protein 6 (RLP6)
	BnaA09g37830D	A09	27178664	27180719	AT3G59480.1	pfkB-like carbohydrate kinase family protein
	BnaA09g37840D	A09	27180851	27182291	AT3G59490.2	unknown protein
	BnaA09g37850D	A09	27185009	27186101	AT3G59500.1	Integral membrane HRF1 family protein
	BnaA09g37860D	A09	27189867	27191065	AT3G59520.1	RHOMBOID-like protein 13 (RBL13)
	BnaA09g37870D	A09	27191466	27192962	AT3G59530.2	Calcium-dependent phosphotriesterase superfamily protein
	BnaA09g37880D	A09	27193091	27197402	AT2G43410.4	FPA
	BnaA09g37890D	A09	27197480	27198256	AT3G59540.1	Ribosomal L38e protein family
	BnaA09g37900D	A09	27198621	27201830	AT3G59550.1	SYN3
	BnaA09g37910D	A09	27202557	27206560	AT3G59570.1	Ypt/Rab-GAP domain of gyp1p superfamily protein
	BnaA09g37920D	A09	27207216	27209231	AT3G47630.2	CONTAINS InterPro DOMAIN/s: Mitochondrial matrix Mmp37 (InterPro:IPR015222)
	BnaA09g37930D	A09	27209851	27210508	AT2G24615.1	Defensin-like (DEFL) family protein
	BnaA09g37940D	A09	27212635	27214237	AT3G59600.1	NRPB8B
	BnaA09g37950D	A09	27242185	27242773	AT3G59680.1	unknown protein
	BnaA09g37960D	A09	27245480	27248295	AT3G59690.1	IQ-domain 13 (IQD13)
	BnaA09g37970D	A09	27249813	27251225	AT3G59710.1	NAD(P)-binding Rossmann-fold superfamily protein
	BnaA09g37980D	A09	27254166	27255271	/	/
	BnaA09g37990D	A09	27255446	27261774	AT3G59770.1	SUPPRESSOR OF ACTIN 9 (SAC9)
	BnaA09g38000D	A09	27265932	27268351	AT3G59790.1	MAP kinase 10 (MPK10)
	BnaA09g38010D	A09	27270607	27272745	AT2G43790.1	MAP kinase 6 (MPK6)
	BnaA09g38020D	A09	27272887	27274043	AT3G59800.1	unknown protein
	BnaA09g38030D	A09	27274232	27275602	AT3G59810.1	Small nuclear ribonucleoprotein family protein
	BnaA09g38040D	A09	27275865	27279182	AT3G59820.1	LETM1-like protein
	BnaA09g38050D	A09	27280163	27282520	AT3G59830.1	Integrin-linked protein kinase family
	BnaA09g38060D	A09	27283792	27285380	AT3G59845.1	Zinc-binding dehydrogenase family protein
	BnaA09g38070D	A09	27285744	27286532	/	/
	BnaA09g38080D	A09	27286798	27289024	AT3G59850.1	Pectin lyase-like superfamily protein
	BnaA09g38090D	A09	27292077	27292455	AT3G59880.1	unknown protein
	BnaA09g38100D	A09	27295120	27297001	AT5G64220.2	Calmodulin-binding transcription activator protein with CG-1 and Ankyrin domains
	BnaA09g38110D	A09	27297442	27298274	AT4G33150.2	lysine-ketoglutarate reductase/saccharopine dehydrogenase bifunctional enzyme
	BnaA09g38120D	A09	27302200	27305659	AT3G60040.1	F-box family protein
	BnaA09g38130D	A09	27310811	27315695	AT3G60040.1	F-box family protein
	BnaA09g38140D	A09	27318091	27320341	AT3G59920.1	RAB GDP dissociation inhibitor 2 (GDI2)
	BnaA09g38150D	A09	27320639	27321633	AT3G60040.1	F-box family protein
	BnaA09g38160D	A09	27324864	27325185	AT3G59900.1	AUXIN-REGULATED GENE INVOLVED IN ORGAN SIZE (ARGOS)
	BnaA09g38170D	A09	27327395	27330753	AT3G59910.1	Ankyrin repeat family protein
	BnaA09g38180D	A09	27332432	27335049	AT3G59920.1	RAB GDP dissociation inhibitor 2 (GDI2)
	BnaA09g38190D	A09	27340042	27341412	AT3G59940.1	Galactose oxidase/kelch repeat superfamily protein
	BnaA09g38200D	A09	27341546	27344526	AT3G59950.1	Peptidase family C54 protein
	BnaA09g38210D	A09	27345058	27347078	AT3G59960.1	histone-lysine N-methyltransferase ASHH4 (ASHH4)
	BnaA09g38220D	A09	27348640	27351786	AT3G59970.3	methylenetetrahydrofolate reductase 1 (MTHFR1)
	BnaA09g38230D	A09	27351836	27352861	AT3G59980.1	Nucleic acid-binding, OB-fold-like protein
	BnaA09g38240D	A09	27352960	27356052	AT3G59990.4	methionine aminopeptidase 2B (MAP2B)
	BnaA09g38250D	A09	27356660	27357152	AT1G75950.1	S phase kinase-associated protein 1 (SKP1)
	BnaA09g38260D	A09	27387267	27388640	AT3G60180.1	P-loop containing nucleoside triphosphate hydrolases superfamily protein
	BnaA09g38270D	A09	27388876	27392723	AT3G60190.1	DYNAMIN-like 1E (DL1E)
	BnaA09g38280D	A09	27394483	27395416	AT3G60200.1	unknown protein
	BnaA09g38290D	A09	27397062	27398001	AT3G60220.1	TOXICOS EN LEVADURA 4 (ATL4)
	BnaA09g38300D	A09	27400309	27400711	AT1G14060.1	GCK domain-containing protein
	BnaA09g38310D	A09	27408711	27409471	AT2G44670.1	Protein of unknown function (DUF581)
	BnaA09g38320D	A09	27410247	27412113	AT5G42520.2	basic pentacysteine 6 (BPC6)
	BnaA09g38330D	A09	27412253	27413527	AT3G60245.1	Zinc-binding ribosomal protein family protein
	BnaA09g38340D	A09	27413842	27415394	AT3G60250.1	casein kinase II beta chain 3 (CKB3)
	BnaA09g38350D	A09	27417726	27420032	AT3G60260.4	ELMO/CED-12 family protein
	BnaA09g38360D	A09	27420262	27421327	AT3G60280.1	uclacyanin 3 (UCC3)
	BnaA09g38370D	A09	27425120	27427806	AT3G60320.1	Protein of unknown function (DUF630 and DUF632)
	BnaA09g38380D	A09	27429101	27430936	AT3G57120.1	Protein kinase superfamily protein
	BnaA09g38390D	A09	27433563	27438366	AT3G60330.2	H(+)-ATPase 7 (HA7)
	BnaA09g38400D	A09	27438908	27439903	AT3G61090.1	Putative endonuclease or glycosyl hydrolase
	BnaA09g38410D	A09	27440269	27441853	AT3G61090.1	Putative endonuclease or glycosyl hydrolase
	BnaA09g38420D	A09	27442348	27442651	AT3G61090.1	Putative endonuclease or glycosyl hydrolase
	BnaA09g38430D	A09	27444361	27445648	AT3G61090.1	Putative endonuclease or glycosyl hydrolase
	BnaA09g38440D	A09	27447318	27450730	AT3G60350.1	ARABIDILLO-2 (ARABIDILLO-2)
	BnaA09g38450D	A09	27453719	27455408	AT3G60360.1	EMBRYO SAC DEVELOPMENT ARREST 14 (EDA14)
	BnaA09g38460D	A09	27457558	27458087	/	/
	BnaA09g38470D	A09	27461396	27463568	AT3G60390.1	homeobox-leucine zipper protein 3 (HAT3)
	BnaA09g38480D	A09	27475464	27475788	AT2G43130.1	ARA4
	BnaA09g38490D	A09	27477813	27481632	AT3G60400.1	Mitochondrial transcription termination factor family protein
	BnaA09g38500D	A09	27481957	27483709	AT3G60450.1	Phosphoglycerate mutase family protein
	BnaA09g38510D	A09	27484055	27484966	AT3G60460.1	DUO POLLEN 1 (DUO1)
	BnaA09g38520D	A09	27495293	27496131	AT3G60480.1	unknown protein
	BnaA09g38530D	A09	27499328	27500075	AT3G60490.1	Integrase-type DNA-binding superfamily protein
	BnaA09g38540D	A09	27508796	27511289	AT3G60500.3	ECERIFERUM 7 (CER7)
	BnaA09g38550D	A09	27513596	27514592	AT3G60520.1	unknown protein
	BnaA09g38560D	A09	27521991	27523485	AT2G07760.1	Zinc knuckle (CCHC-type) family protein
	BnaA09g38570D	A09	27532335	27533459	AT3G60530.1	GATA transcription factor 4 (GATA4)
	BnaA09g38580D	A09	27538806	27540474	/	/
	BnaA09g38590D	A09	27546317	27547108	AT3G60550.1	cyclin p3
	BnaA09g38600D	A09	27555026	27555917	AT3G60580.1	C2H2-like zinc finger protein
	BnaA09g38610D	A09	27557108	27561906	AT3G60590.3	unknown protein
	BnaA09g38620D	A09	27562584	27564989	AT3G60600.1	vesicle associated protein (VAP)
	BnaA09g38630D	A09	27565349	27567558	AT3G60620.1	cytidinediphosphate diacylglycerol synthase 5 (CDS5)
	BnaA09g38640D	A09	27569292	27570779	AT3G60650.1	unknown protein
	BnaA09g38650D	A09	27572164	27574016	AT3G60660.1	unknown protein
	BnaA09g38660D	A09	27575373	27576601	AT3G60670.1	PLATZ transcription factor family protein
	BnaA09g38670D	A09	27586050	27587802	AT3G60680.1	Plant protein of unknown function (DUF641)
	BnaA09g38680D	A09	27596916	27597526	AT3G60690.1	SAUR-like auxin-responsive protein family
	BnaA09g38690D	A09	27607498	27609654	AT3G60720.1	plasmodesmata-located protein 8 (PDLP8)
	BnaA09g38700D	A09	27610839	27613237	AT3G60730.1	Plant invertase/pectin methylesterase inhibitor superfamily
	BnaA09g38710D	A09	27613404	27613636	AT3G60740.1	TITAN 1 (TTN1)
	BnaA09g38720D	A09	27615346	27618356	AT3G60750.1	Transketolase
	BnaA09g38730D	A09	27618751	27619851	AT4G00100.1	ribosomal protein S13A (RPS13A)
	BnaA09g38740D	A09	27621358	27622247	AT3G60780.1	Protein of unknown function (DUF1442)
	BnaA09g38750D	A09	27622521	27626441	AT3G60790.1	F-box family protein
	BnaA09g38760D	A09	27626555	27628738	AT3G60790.1	F-box family protein
	BnaA09g38770D	A09	27631863	27633743	AT3G61180.1	RING/U-box superfamily protein
	BnaA09g38780D	A09	27636444	27636819	AT3G61172.1	low-molecular-weight cysteine-rich 8 (LCR8)
	BnaA09g38790D	A09	27639794	27640833	AT3G43505.1	low-molecular-weight cysteine-rich 30 (LCR30)
	BnaA09g38800D	A09	27645381	27647857	AT3G61170.1	Tetratricopeptide repeat (TPR)-like superfamily protein
	BnaA09g38810D	A09	27647939	27650510	AT3G61160.1	Protein kinase superfamily protein
	BnaA09g38820D	A09	27651384	27654113	AT3G61140.1	FUSCA 6 (FUS6)
	BnaA09g38830D	A09	27655833	27657332	AT4G26340.1	F-box/RNI-like/FBD-like domains-containing protein
	BnaA09g38840D	A09	27657997	27659867	AT1G23520.1	Domain of unknown function (DUF220)
	BnaA09g38850D	A09	27660977	27664261	AT3G61130.1	galacturonosyltransferase 1 (GAUT1)
	BnaA09g38860D	A09	27664539	27665510	AT3G61110.1	ribosomal protein S27 (RS27A)
	BnaA09g38870D	A09	27667674	27669854	AT3G61040.1	cytochrome P450, family 76, subfamily C, polypeptide 7 (CYP76C7)
	BnaA09g38880D	A09	27671155	27671907	AT2G45540.2	WD-40 repeat family protein / beige-related
	BnaA09g38890D	A09	27671986	27682905	AT2G45540.1	WD-40 repeat family protein / beige-related
	BnaA09g38900D	A09	27684599	27685913	AT3G60900.1	FASCICLIN-like arabinogalactan-protein 10 (FLA10)
	BnaA09g38910D	A09	27688058	27689255	AT3G60880.1	dihydrodipicolinate synthase 1 (DHDPS1)
	BnaA09g38920D	A09	27690444	27692583	AT3G60850.1	unknown protein
	BnaA09g38930D	A09	27693449	27695435	AT3G60830.1	actin-related protein 7 (ARP7)
	BnaA09g38940D	A09	27695583	27696858	AT3G60820.3	PBF1
	BnaA09g38950D	A09	27696909	27698172	AT3G60810.1	unknown protein
	BnaA09g38960D	A09	27698865	27701125	AT3G60800.1	DHHC-type zinc finger family protein
	BnaA09g38970D	A09	27709248	27711687	AT3G60790.1	F-box family protein
	BnaA09g38980D	A09	27711961	27712861	AT3G60780.1	Protein of unknown function (DUF1442)
	BnaA09g38990D	A09	27717755	27718982	AT3G61210.1	S-adenosyl-L-methionine-dependent methyltransferases superfamily protein
	BnaA09g39000D	A09	27723585	27725346	AT3G61220.1	NAD(P)-binding Rossmann-fold superfamily protein
	BnaA09g39010D	A09	27725417	27726475	AT3G61230.1	GATA type zinc finger transcription factor family protein
	BnaA09g39020D	A09	27727180	27729771	AT3G61240.2	DEA(D/H)-box RNA helicase family protein
	BnaA09g39030D	A09	27731742	27732977	AT3G61250.1	myb domain protein 17 (MYB17)
	BnaA09g39040D	A09	27733071	27734359	AT3G61260.1	Remorin family protein
	BnaA09g39050D	A09	27736062	27737994	AT3G61270.1	CONTAINS InterPro DOMAIN/s: Lipopolysaccharide-modifying protein (InterPro:IPR006598), Protein of unknown function DUF821, CAP10-like (InterPro:IPR008539)
	BnaA09g39060D	A09	27745577	27749597	AT3G61280.1	CONTAINS InterPro DOMAIN/s: Lipopolysaccharide-modifying protein (InterPro:IPR006598), Protein of unknown function DUF821, CAP10-like (InterPro:IPR008539)
	BnaA09g39070D	A09	27749881	27753123	AT3G61280.1	CONTAINS InterPro DOMAIN/s: Lipopolysaccharide-modifying protein (InterPro:IPR006598), Protein of unknown function DUF821, CAP10-like (InterPro:IPR008539)
	BnaA09g39080D	A09	27754224	27757185	AT3G61300.1	C2 calcium/lipid-binding plant phosphoribosyltransferase family protein
	BnaA09g39090D	A09	27757323	27759265	AT3G61310.1	AT hook motif DNA-binding family protein
	BnaA09g39100D	A09	27761972	27763665	AT3G61320.1	Bestrophin-like protein
	BnaA09g39110D	A09	27763804	27765262	AT3G61360.1	Tetratricopeptide repeat (TPR)-like superfamily protein
	BnaA09g39120D	A09	27765413	27766677	AT3G61370.1	Protein of unknown function (DUF3245)
	BnaA09g39130D	A09	27766852	27769883	AT3G61380.1	Phosphatidylinositol N-acetyglucosaminlytransferase subunit P-related
	BnaA09g39140D	A09	27774107	27775982	AT3G61390.2	RING/U-box superfamily protein
	BnaA09g39150D	A09	27778957	27780347	AT3G61410.1	BEST Arabidopsis thaliana protein match is: U-box domain-containing protein kinase family protein (TAIR:AT2G45910.1)
	BnaA09g39160D	A09	27780515	27783630	AT3G61415.1	SKP1-like 21 (SK21)
	BnaA09g39170D	A09	27787215	27788864	AT2G45960.1	plasma membrane intrinsic protein 1B (PIP1B)
	BnaA09g39180D	A09	27797079	27799329	AT3G61440.1	cysteine synthase C1 (CYSC1)
	BnaA09g39190D	A09	27801684	27803935	AT3G61450.2	syntaxin of plants 73 (SYP73)
	BnaA09g39200D	A09	27815610	27816309	AT3G61460.1	brassinosteroid-responsive RING-H2 (BRH1)
	BnaA09g39210D	A09	27825023	27825401	AT1G03410.1	2A6
	BnaA09g39220D	A09	27825493	27826995	AT3G61400.1	2-oxoglutarate (2OG) and Fe(II)-dependent oxygenase superfamily protein
	BnaA09g39230D	A09	27828094	27834178	AT5G28350.1	Quinoprotein amine dehydrogenase, beta chain-like
	BnaA09g39240D	A09	27835379	27837916	AT3G61490.3	Pectin lyase-like superfamily protein
	BnaA09g39250D	A09	27842600	27843948	/	/
	BnaA09g39260D	A09	27849700	27851910	AT3G61510.1	ACC synthase 1 (ACS1)
	BnaA09g39270D	A09	27860733	27861393	AT3G61550.1	RING/U-box superfamily protein
	BnaA09g39280D	A09	27864974	27869185	AT3G61570.1	GRIP-related ARF-binding domain-containing protein 1 (GDAP1)
	BnaA09g39290D	A09	27870628	27872310	AT3G61580.1	Fatty acid/sphingolipid desaturase
	BnaA09g39300D	A09	27875338	27878474	AT3G61590.2	HAWAIIAN SKIRT (HWS)
	BnaA09g39310D	A09	27880321	27881188	AT4G01380.1	plastocyanin-like domain-containing protein
	BnaA09g39320D	A09	27883278	27885855	AT3G61600.1	POZ/BTB containin G-protein 1 (POB1)
	BnaA09g39330D	A09	27887953	27889458	AT3G61610.1	Galactose mutarotase-like superfamily protein
	BnaA09g39340D	A09	27890230	27892134	AT3G61620.2	RRP41
	BnaA09g39350D	A09	27899461	27900313	AT3G61630.1	cytokinin response factor 6 (CRF6)
	BnaA09g39360D	A09	27901041	27904010	AT3G61650.1	gamma-tubulin (TUBG1)
	BnaA09g39370D	A09	27904159	27906271	AT4G01100.1	adenine nucleotide transporter 1 (ADNT1)
	BnaA09g39380D	A09	27907286	27907718	AT3G61660.1	unknown protein
	BnaA09g39390D	A09	27910723	27913749	AT3G61670.1	Protein of unknown function (DUF3133)
	BnaA09g39400D	A09	27914450	27917757	AT3G61670.1	Protein of unknown function (DUF3133)
	BnaA09g39410D	A09	27918675	27923985	AT3G62110.1	Pectin lyase-like superfamily protein
	BnaA09g39420D	A09	27927225	27937503	AT3G61690.1	nucleotidyltransferases
	BnaA09g39430D	A09	27939556	27942079	AT3G61720.1	Ca2+dependent plant phosphoribosyltransferase family protein
	BnaA09g39440D	A09	27942826	27944155	AT2G25410.1	RING/U-box superfamily protein
	BnaA09g39450D	A09	27944612	27946897	AT3G61750.1	Cytochrome b561/ferric reductase transmembrane with DOMON related domain
	BnaA09g39460D	A09	27948021	27949304	AT3G61770.1	Acid phosphatase/vanadium-dependent haloperoxidase-related protein
	BnaA09g39470D	A09	28000615	28001282	AT3G61900.1	SAUR-like auxin-responsive protein family
	BnaA09g39480D	A09	28004332	28005644	AT3G61910.1	NAC domain protein 66 (NAC066)
	BnaA09g39490D	A09	28012722	28013288	AT3G61920.1	unknown protein
	BnaA09g39500D	A09	28015922	28016255	AT3G61930.1	unknown protein
	BnaA09g39510D	A09	28018344	28019440	AT3G61940.1	MTPA1
	BnaA09g39520D	A09	28020457	28022135	AT3G61950.1	basic helix-loop-helix (bHLH) DNA-binding superfamily protein
	BnaA09g39530D	A09	28022399	28025991	AT3G61960.1	Protein kinase superfamily protein
	BnaA09g39540D	A09	28042200	28043079	AT3G61970.1	NGATHA2 (NGA2)
	BnaA09g39550D	A09	28046918	28047733	AT3G61980.1	serine protease inhibitor, Kazal-type family protein
	BnaA09g39560D	A09	28049650	28051588	AT3G62000.1	S-adenosyl-L-methionine-dependent methyltransferases superfamily protein
	BnaA09g39570D	A09	28058343	28064574	AT3G62010.1	unknown protein
	BnaA09g39580D	A09	28064637	28065509	AT3G62020.1	germin-like protein 10 (GLP10)
	BnaA09g39590D	A09	28066377	28067207	AT3G62050.1	Putative endonuclease or glycosyl hydrolase
	BnaA09g39600D	A09	28067980	28068964	AT3G62050.1	Putative endonuclease or glycosyl hydrolase
	BnaA09g39610D	A09	28069282	28070721	AT3G62030.1	rotamase CYP 4 (ROC4)
	BnaA09g39620D	A09	28070788	28071780	AT3G62040.1	Haloacid dehalogenase-like hydrolase (HAD) superfamily protein
	BnaA09g39630D	A09	28071862	28072168	AT3G62040.1	Haloacid dehalogenase-like hydrolase (HAD) superfamily protein
	BnaA09g39640D	A09	28073764	28076108	AT3G62060.1	Pectinacetylesterase family protein
	BnaA09g39650D	A09	28076672	28077446	AT3G62070.1	unknown protein
	BnaA09g39660D	A09	28079863	28082387	AT3G62080.2	SNF7 family protein
	BnaA09g39670D	A09	28082649	28083966	AT3G62090.2	phytochrome interacting factor 3-like 2 (PIL2)
	BnaA09g39680D	A09	28090657	28091698	AT3G62100.1	indole-3-acetic acid inducible 30 (IAA30)
	BnaA09g39690D	A09	28092393	28095304	AT3G62110.1	Pectin lyase-like superfamily protein
	BnaA09g39700D	A09	28096078	28104696	AT3G62120.2	Class II aaRS and biotin synthetases superfamily protein
	BnaA09g39710D	A09	28104840	28106188	AT3G62140.1	CONTAINS InterPro DOMAIN/s: NEFA-interacting nuclear protein NIP30, N-terminal (InterPro:IPR019331)
	BnaA09g39720D	A09	28106988	28109066	AT3G62170.1	VANGUARD 1 homolog 2 (VGDH2)
	BnaA09g39730D	A09	28111265	28111916	AT3G62180.1	Plant invertase/pectin methylesterase inhibitor superfamily protein
	BnaA09g39740D	A09	28113039	28114196	AT3G62190.1	Chaperone DnaJ-domain superfamily protein
	BnaA09g39750D	A09	28114643	28117331	AT3G62200.1	Putative endonuclease or glycosyl hydrolase
	BnaA09g39760D	A09	28118308	28119080	AT3G62250.1	ubiquitin 5 (UBQ5)
	BnaA09g39770D	A09	28119632	28121771	AT3G62260.1	Protein phosphatase 2C family protein
	BnaA09g39780D	A09	28123795	28126984	AT3G62300.1	DOMAIN OF UNKNOWN FUNCTION 724 7 (DUF7)
	BnaA09g39790D	A09	28127310	28130431	AT3G62310.1	RNA helicase family protein
	BnaA09g39800D	A09	28130822	28131386	AT5G48350.1	Polynucleotidyl transferase, ribonuclease H-like superfamily protein
	BnaA09g39810D	A09	28131618	28134296	AT3G62330.1	Zinc knuckle (CCHC-type) family protein
	BnaA09g39820D	A09	28138443	28139534	AT3G62340.1	WRKY68
	BnaA09g39830D	A09	28140852	28147988	AT3G62360.1	Carbohydrate-binding-like fold
	BnaA09g39840D	A09	28149110	28151038	AT3G62390.1	TRICHOME BIREFRINGENCE-LIKE 6 (TBL6)
	BnaA09g39850D	A09	28151545	28152456	AT5G61310.4	Cytochrome c oxidase subunit Vc family protein
	BnaA09g39860D	A09	28152727	28153237	AT3G62410.1	CP12 domain-containing protein 2 (CP12-2)
	BnaA09g39870D	A09	28153566	28153992	AT3G62420.1	basic region/leucine zipper motif 53 (BZIP53)
	BnaA09g39880D	A09	28155450	28156659	AT5G03970.1	F-box associated ubiquitination effector family protein
	BnaA09g39890D	A09	28156894	28157774	AT3G62450.1	unknown protein
	BnaA09g39900D	A09	28158097	28159459	AT3G62470.1	Pentatricopeptide repeat (PPR) superfamily protein
	BnaA09g39910D	A09	28159551	28159924	/	/
	BnaA09g39920D	A09	28165984	28167255	AT3G62550.1	Adenine nucleotide alpha hydrolases-like superfamily protein
	BnaA09g39930D	A09	28173669	28175612	AT3G62570.1	Tetratricopeptide repeat (TPR)-like superfamily protein
	BnaA09g39940D	A09	28180807	28181838	AT3G62580.1	Late embryogenesis abundant protein (LEA) family protein
	BnaA09g39950D	A09	28181896	28184008	AT3G62590.1	alpha/beta-Hydrolases superfamily protein
	BnaA09g39960D	A09	28184603	28187211	AT3G62600.1	ATERDJ3B
	BnaA09g39970D	A09	28187506	28189608	AT3G62620.1	sucrose-phosphatase-related
	BnaA09g39980D	A09	28191220	28192603	AT3G62630.1	Protein of unknown function (DUF1645)
	BnaA09g39990D	A09	28193670	28194009	AT3G62640.1	Protein of unknown function (DUF3511)
	BnaA09g40000D	A09	28195764	28196057	/	/
	BnaA09g40010D	A09	28197721	28198839	AT3G62650.1	unknown protein
	BnaA09g40020D	A09	28207712	28209428	AT3G62660.1	galacturonosyltransferase-like 7 (GATL7)
	BnaA09g40030D	A09	28211643	28213300	AT3G62670.1	response regulator 20 (RR20)
	BnaA09g40040D	A09	28224505	28224817	AT3G62680.1	proline-rich protein 3 (PRP3)
	BnaA09g40050D	A09	28225986	28227663	AT3G62690.1	AtL5 (ATL5)
	BnaA09g40060D	A09	28230719	28236683	AT3G62700.1	multidrug resistance-associated protein 10 (MRP10)
	BnaA09g40070D	A09	28240676	28241359	AT3G62720.2	xylosyltransferase 1 (XT1)
	BnaA09g40080D	A09	28241441	28241755	AT3G62720.2	xylosyltransferase 1 (XT1)
	BnaA09g40090D	A09	28241867	28242047	AT3G62720.2	xylosyltransferase 1 (XT1)
	BnaA09g40100D	A09	28242293	28243960	AT3G62730.1	unknown protein
	BnaA09g40110D	A09	28247993	28250967	AT4G27830.1	beta glucosidase 10 (BGLU10)
	BnaA09g40120D	A09	28252018	28254759	AT4G27830.1	beta glucosidase 10 (BGLU10)
	BnaA09g40130D	A09	28255017	28256871	AT3G62770.1	AtATG18a
	BnaA09g40140D	A09	28257465	28258551	AT3G62790.1	NADH-ubiquinone oxidoreductase-related
	BnaA09g40150D	A09	28258779	28261721	AT3G62800.3	double-stranded-RNA-binding protein 4
	BnaA09g40160D	A09	28262229	28262920	AT3G62810.1	complex 1 family protein / LVR family protein
	BnaA09g40170D	A09	28264426	28265237	AT3G62820.1	Plant invertase/pectin methylesterase inhibitor superfamily protein
	BnaA09g40180D	A09	28271117	28278824	AT3G62860.1	alpha/beta-Hydrolases superfamily protein
	BnaA09g40190D	A09	28280222	28281819	AT2G47610.1	Ribosomal protein L7Ae/L30e/S12e/Gadd45 family protein
	BnaA09g40200D	A09	28284109	28285211	AT2G26340.2	unknown protein.
	BnaA09g40210D	A09	28285534	28287425	AT2G26350.1	peroxin 10 (PEX10)
	BnaA09g40220D	A09	28293838	28300117	AT3G62900.1	CW-type Zinc Finger
	BnaA09g40230D	A09	28302877	28303578	AT4G02720.1	unknown protein
	BnaA09g40240D	A09	28303697	28303972	AT4G02720.1	unknown protein
	BnaA09g40250D	A09	28305825	28307841	AT5G58470.2	TBP-associated factor 15B (TAF15b)
	BnaA09g40260D	A09	28308061	28311837	AT3G62910.1	ALBINO AND PALE GREEN (APG3)
	BnaA09g40270D	A09	28312105	28312861	AT3G62920.1	unknown protein
	BnaA09g40280D	A09	28313006	28313315	AT3G62930.1	Thioredoxin superfamily protein
	BnaA09g40290D	A09	28314526	28315936	AT3G62940.3	Cysteine proteinases superfamily protein
	BnaA09g40300D	A09	28318919	28319568	AT3G62950.1	Thioredoxin superfamily protein
	BnaA09g40310D	A09	28322256	28322911	AT3G62950.1	Thioredoxin superfamily protein
	BnaA09g40320D	A09	28325129	28325438	AT3G62960.1	Thioredoxin superfamily protein
	BnaA09g40330D	A09	28327432	28329840	AT3G62970.1	zinc finger (C3HC4-type RING finger) family protein
	BnaA09g40340D	A09	28330091	28333040	AT3G62980.1	TRANSPORT INHIBITOR RESPONSE 1 (TIR1)
	BnaA09g40350D	A09	28346481	28346877	AT3G62990.1	unknown protein
	BnaA09g40360D	A09	28417720	28419329	AT3G63350.1	AT-HSFA7B
	BnaA09g40370D	A09	28420175	28420936	AT3G63390.1	unknown protein
	BnaA09g40380D	A09	28421075	28422206	AT3G63420.2	Ggamma-subunit 1 (GG1)
	BnaA09g40390D	A09	28423844	28425561	AT3G63430.1	unknown protein
	BnaA09g40400D	A09	28427956	28430033	AT3G63440.1	cytokinin oxidase/dehydrogenase 6 (CKX6)
	BnaA09g40410D	A09	28431651	28432885	/	/
	BnaA09g40420D	A09	28437187	28440595	AT3G63460.1	transducin family protein / WD-40 repeat family protein
	BnaA09g40430D	A09	28454798	28458460	AT2G30390.1	ferrochelatase 2 (FC2)
	BnaA09g40440D	A09	28460951	28463324	AT2G26540.1	HEMD
	BnaA09g40450D	A09	28463526	28464257	AT2G26500.1	cytochrome b6f complex subunit (petM), putative
	BnaA09g40460D	A09	28465219	28466617	AT2G26490.1	Transducin/WD40 repeat-like superfamily protein
	BnaA09g40470D	A09	28467452	28470975	AT2G26460.1	SUPPRESSORS OF MEC-8 AND UNC-52 2 (SMU2)
	BnaA09g40480D	A09	28471152	28473400	AT2G26470.1	unknown protein
	BnaA09g40490D	A09	28477443	28478489	AT3G53690.1	RING/U-box superfamily protein
	BnaA09g40500D	A09	28483120	28486471	AT2G26420.1	1-phosphatidylinositol-4-phosphate 5-kinase 3 (PIP5K3)
	BnaA09g40510D	A09	28492011	28494209	AT2G26410.1	IQ-domain 4 (Iqd4)
	BnaA09g40520D	A09	28495132	28497731	AT2G26350.1	peroxin 10 (PEX10)
	BnaA09g40530D	A09	28497809	28499168	AT2G26340.1	unknown protein
	BnaA09g40540D	A09	28505451	28511468	AT2G26330.1	ERECTA (ER)
	BnaA09g40550D	A09	28513215	28514407	AT2G26320.1	AGAMOUS-like 33 (AGL33)
	BnaA09g40560D	A09	28517384	28519354	AT3G51720.1	Plant protein of unknown function (DUF827)
	BnaA09g40570D	A09	28520101	28520840	AT3G20670.1	histone H2A 13 (HTA13)
	BnaA09g40580D	A09	28520906	28521416	AT1G53200.1	unknown protein
	BnaA09g40590D	A09	28523770	28524210	/	/
	BnaA09g40600D	A09	28526169	28529344	AT2G26300.1	G protein alpha subunit 1 (GP ALPHA 1)
	BnaA09g40610D	A09	28534991	28538308	AT2G26280.1	CID7
	BnaA09g40620D	A09	28538437	28542878	AT2G26260.1	3beta-hydroxysteroid-dehydrogenase/decarboxylase isoform 2 (3BETAHSD/D2)
	BnaA09g40630D	A09	28543894	28545683	AT3G02570.1	MATERNAL EFFECT EMBRYO ARREST 31 (MEE31)
	BnaA09g40640D	A09	28547174	28549714	AT2G26250.1	3-ketoacyl-CoA synthase 10 (KCS10)
	BnaA09g40650D	A09	28550585	28552778	AT2G26240.1	Transmembrane proteins 14C
	BnaA09g40660D	A09	28552855	28555832	AT2G26140.1	FTSH protease 4 (ftsh4)
	BnaA09g40670D	A09	28556031	28558639	AT2G26070.1	REVERSION-TO-ETHYLENE SENSITIVITY1 (RTE1)
	BnaA09g40680D	A09	28559772	28561964	AT2G26060.1	embryo defective 1345 (emb1345)
	BnaA09g40690D	A09	28565053	28565746	AT2G26040.1	PYR1-like 2 (PYL2)
	BnaA09g40700D	A09	28568711	28569827	AT2G41360.1	Galactose oxidase/kelch repeat superfamily protein
	BnaA09g40710D	A09	28572518	28575588	AT2G25930.1	EARLY FLOWERING 3 (ELF3)
	BnaA09g40720D	A09	28575638	28578322	AT2G25940.1	alpha-vacuolar processing enzyme (ALPHA-VPE)
	BnaA09g40730D	A09	28579916	28583696	AT2G25970.1	KH domain-containing protein
	BnaA09g40740D	A09	28585265	28585772	AT2G25770.2	Polyketide cyclase/dehydrase and lipid transport superfamily protein
	BnaA09g40750D	A09	28586003	28591560	AT2G25760.1	Protein kinase family protein
	BnaA09g40760D	A09	28591858	28594998	AT2G25740.1	ATP-dependent protease La (LON) domain protein
	BnaA09g40770D	A09	28597043	28599214	AT1G27752.1	Ubiquitin system component Cue protein
	BnaA09g40780D	A09	28599368	28600702	AT2G25690.2	Protein of unknown function (DUF581)
	BnaA09g40790D	A09	28602981	28604413	AT2G25680.1	molybdate transporter 1 (MOT1)
	BnaA09g40800D	A09	28605098	28607000	AT2G25670.2	BEST Arabidopsis thaliana protein match is: copper ion binding (TAIR:AT4G32610.1)
	BnaA09g40810D	A09	28608007	28609766	AT2G25620.1	DNA-binding protein phosphatase 1 (DBP1)
	BnaA09g40820D	A09	28610387	28614396	AT2G25600.1	Shaker pollen inward K+ channel (SPIK)
	BnaA09g40830D	A09	28619320	28621291	AT5G59270.1	Concanavalin A-like lectin protein kinase family protein
	BnaA09g40840D	A09	28622070	28623846	AT2G25580.1	Tetratricopeptide repeat (TPR)-like superfamily protein
	BnaA09g40850D	A09	28624323	28625993	AT2G25570.3	binding
	BnaA09g40860D	A09	28627489	28628062	AT2G25565.1	BEST Arabidopsis thaliana protein match is: Zinc finger, C3HC4 type (RING finger) family protein (TAIR:AT2G24480.1)
	BnaA09g40870D	A09	28629583	28631362	AT2G25560.1	DNAJ heat shock N-terminal domain-containing protein
	BnaA09g40880D	A09	28640246	28642856	AT1G11290.1	CHLORORESPIRATORY REDUCTION22 (CRR22)
	BnaA09g40890D	A09	28643429	28646282	AT1G11280.4	S-locus lectin protein kinase family protein
	BnaA09g40900D	A09	28646611	28648497	AT4G32400.1	SODIUM HYPERSENSITIVE 1 (SHS1)
	BnaA09g40910D	A09	28651805	28654642	AT2G25530.1	AFG1-like ATPase family protein
	BnaA09g40920D	A09	28654761	28655641	AT2G25530.1	AFG1-like ATPase family protein
	BnaA09g40930D	A09	28656923	28658200	AT2G25520.1	Drug/metabolite transporter superfamily protein
	BnaA09g40940D	A09	28663680	28667331	AT5G52560.1	UDP-sugar pyrophosphorylase (USP)
	BnaA09g40950D	A09	28669396	28671405	AT2G25460.1	CONTAINS InterPro DOMAIN/s: C2 calcium-dependent membrane targeting (InterPro:IPR000008)
	BnaA09g40960D	A09	28673637	28675485	AT4G32285.2	ENTH/ANTH/VHS superfamily protein
	BnaA09g40970D	A09	28677902	28679960	AT2G25370.1	RING/U-box superfamily protein
	BnaA09g40980D	A09	28689106	28695490	AT2G25320.1	TRAF-like family protein
	BnaA09g40990D	A09	28699330	28701028	AT2G25310.1	FUNCTIONS IN: carbohydrate binding
	BnaA09g41000D	A09	28702522	28704923	AT2G25300.1	Galactosyltransferase family protein
	BnaA09g41010D	A09	28706250	28708598	AT2G25290.3	Octicosapeptide/Phox/Bem1p (PB1) domain-containing protein / tetratricopeptide repeat (TPR)-containing protein
	BnaA09g41020D	A09	28709710	28711401	AT2G25280.1	CONTAINS InterPro DOMAIN/s: UPF0103/Mediator of ErbB2-driven cell motility (Memo), related (InterPro:IPR002737)
	BnaA09g41030D	A09	28711477	28714144	AT2G25270.1	unknown protein
	BnaA09g41040D	A09	28714459	28716282	/	/
	BnaA09g41050D	A09	28721955	28722926	AT2G25250.1	unknown protein
	BnaA09g41060D	A09	28728711	28732259	AT1G57820.1	VARIANT IN METHYLATION 1 (VIM1)
	BnaA09g41070D	A09	28738046	28740809	AT2G25070.1	Protein phosphatase 2C family protein
	BnaA09g41080D	A09	28741683	28742625	AT2G25060.1	early nodulin-like protein 14 (ENODL14)
	BnaA09g41090D	A09	28755240	28760668	AT2G25050.1	Actin-binding FH2 (Formin Homology) protein
	BnaA09g41100D	A09	28761845	28762346	AT3G29260.1	NAD(P)-binding Rossmann-fold superfamily protein
	BnaA09g41110D	A09	28762416	28762907	AT2G47120.1	NAD(P)-binding Rossmann-fold superfamily protein
	BnaA09g41120D	A09	28763862	28766228	AT5G50375.1	cyclopropyl isomerase (CPI1)
	BnaA09g41130D	A09	28769062	28770620	AT3G63520.1	carotenoid cleavage dioxygenase 1 (CCD1)
	BnaA09g41140D	A09	28770997	28771749	AT3G63520.1	carotenoid cleavage dioxygenase 1 (CCD1)
	BnaA09g41150D	A09	28783044	28787510	AT3G63520.1	carotenoid cleavage dioxygenase 1 (CCD1)
	BnaA09g41160D	A09	28808136	28809183	AT2G24970.1	unknown protein
	BnaA09g41170D	A09	28809463	28812712	AT2G24850.1	tyrosine aminotransferase 3 (TAT3)
	BnaA09g41180D	A09	28828529	28828871	AT2G24840.1	AGAMOUS-like 61 (AGL61)
	BnaA09g41190D	A09	28828921	28829177	AT2G24840.1	AGAMOUS-like 61 (AGL61)
	BnaA09g41200D	A09	28831339	28833277	AT2G24830.1	zinc finger (CCCH-type) family protein / D111/G-patch domain-containing protein
	BnaA09g41210D	A09	28835205	28836469	AT2G24800.1	Peroxidase superfamily protein
	BnaA09g41220D	A09	28837915	28841222	AT5G27640.1	translation initiation factor 3B1 (TIF3B1)
	BnaA09g41230D	A09	28841845	28843394	AT2G24765.1	ADP-ribosylation factor 3 (ARF3)
	BnaA09g41240D	A09	28846031	28846484	AT2G24762.1	glutamine dumper 4 (GDU4)
	BnaA09g41250D	A09	28852440	28854900	AT2G24700.1	Transcriptional factor B3 family protein
	BnaA09g41260D	A09	28856416	28858480	AT2G24680.1	transcriptional factor B3 family protein
	BnaA09g41270D	A09	28859371	28864274	AT2G24650.1	DNA binding
	BnaA09g41280D	A09	28865533	28869383	AT2G24640.1	ubiquitin-specific protease 19 (UBP19)
	BnaA09g41290D	A09	28876069	28878703	AT2G24630.1	ATCSLC08
	BnaA09g41300D	A09	28879649	28883074	AT2G24610.1	cyclic nucleotide-gated channel 14 (CNGC14)
	BnaA09g41310D	A09	28893973	28895377	AT4G26250.1	galactinol synthase 6 (GolS6)
	BnaA09g41320D	A09	28896485	28897604	AT2G24540.1	ATTENUATED FAR-RED RESPONSE (AFR)
	BnaA09g41330D	A09	28900109	28901724	AT4G31420.1	Zinc finger protein 622
	BnaA09g41340D	A09	28904561	28910239	AT2G24520.1	H(+)-ATPase 5 (HA5)
	BnaA09g41350D	A09	28911821	28913266	AT2G24530.1	unknown protein
	BnaA09g41360D	A09	28917071	28917626	AT5G43200.1	Zinc finger, C3HC4 type (RING finger) family protein
	BnaA09g41370D	A09	28918185	28918815	AT2G24480.1	Zinc finger, C3HC4 type (RING finger) family protein
	BnaA09g41380D	A09	28920476	28921319	AT2G24450.1	FASCICLIN-like arabinogalactan protein 3 precursor (FLA3)
	BnaA09g41390D	A09	28921683	28922636	AT2G24440.1	selenium binding
	BnaA09g41400D	A09	28931395	28933475	AT2G24430.2	Arabidopsis NAC domain containing protein 39 (ANAC039)
	BnaA09g41410D	A09	28934548	28937195	AT2G24420.2	DNA repair ATPase-related
	BnaA09g41420D	A09	28945071	28948675	AT2G24370.1	Protein kinase protein with adenine nucleotide alpha hydrolases-like domain
	BnaA09g41430D	A09	28948910	28954852	AT1G72370.2	40s ribosomal protein SA (P40)
	BnaA09g41440D	A09	28955782	28960668	AT2G24360.1	Protein kinase superfamily protein
	BnaA09g41450D	A09	28961217	28962556	AT2G24320.1	alpha/beta-Hydrolases superfamily protein
	BnaA09g41460D	A09	28964413	28968296	AT2G24270.4	aldehyde dehydrogenase 11A3 (ALDH11A3)
	BnaA09g41470D	A09	28974192	28977139	AT2G24260.1	LJRHL1-like 1 (LRL1)
	BnaA09g41480D	A09	28992974	28993325	AT5G51280.1	DEAD-box protein abstrakt, putative
	BnaA09g41490D	A09	28994312	28995893	AT2G24240.1	BTB/POZ domain with WD40/YVTN repeat-like protein
	BnaA09g41500D	A09	28995946	28995988	/	/
	BnaA09g41510D	A09	29004791	29005104	/	/
	BnaA09g41520D	A09	29005709	29010412	AT3G16810.1	pumilio 24 (PUM24)
	BnaA09g41530D	A09	29012686	29013517	AT5G04010.1	F-box family protein
	BnaA09g41540D	A09	29014246	29015133	AT1G28430.1	cytochrome P450, family 705, subfamily A, polypeptide 24 (CYP705A24)
	BnaA09g41550D	A09	29015336	29015987	AT1G28430.1	cytochrome P450, family 705, subfamily A, polypeptide 24 (CYP705A24)
	BnaA09g41560D	A09	29017551	29019225	AT2G24220.2	purine permease 5 (PUP5)
	BnaA09g41570D	A09	29022884	29025553	AT2G24200.2	Cytosol aminopeptidase family protein
	BnaA09g41580D	A09	29026060	29028216	AT2G24180.1	cytochrome p450 71b6 (CYP71B6)
	BnaA09g41590D	A09	29030820	29037345	AT2G24170.1	Endomembrane protein 70 protein family
	BnaA09g41600D	A09	29038955	29041932	AT2G24150.1	heptahelical protein 3 (HHP3)
	BnaA09g41610D	A09	29050888	29051949	AT2G24140.1	Protein of unknown function, DUF593
	BnaA09g41620D	A09	29053414	29056792	AT2G24130.1	Leucine-rich receptor-like protein kinase family protein
	BnaA09g41630D	A09	29058706	29060378	AT3G26280.1	cytochrome P450, family 71, subfamily B, polypeptide 4 (CYP71B4)
qc.C06-1	BnaC06g10060D	C06	12036899	12042434	AT1G53165.2	ATMAP4K ALPHA1
12040000-16690000	BnaC06g10070D	C06	12052489	12054583	AT1G53160.1	squamosa promoter binding protein-like 4 (SPL4)
	BnaC06g10080D	C06	12085164	12088272	AT1G53140.1	Dynamin related protein 5A (DRP5A)
	BnaC06g10090D	C06	12094084	12096409	AT1G53120.1	RNA-binding S4 domain-containing protein
	BnaC06g10100D	C06	12097790	12100958	AT1G53090.2	SPA1-related 4 (SPA4)
	BnaC06g10110D	C06	12114901	12118313	AT1G53050.1	Protein kinase superfamily protein
	BnaC06g10120D	C06	12161887	12168089	/	/
	BnaC06g10130D	C06	12168844	12172517	AT1G53590.1	NTMC2T6.1
	BnaC06g10140D	C06	12177599	12178434	AT1G54445.1	LOCATED IN: endomembrane system
	BnaC06g10150D	C06	12188253	12188619	/	/
	BnaC06g10160D	C06	12198061	12198280	/	/
	BnaC06g10170D	C06	12217704	12217959	AT1G53635.1	unknown protein
	BnaC06g10180D	C06	12221006	12221393	AT4G27040.4	VPS22
	BnaC06g10190D	C06	12239411	12239513	/	/
	BnaC06g10200D	C06	12264419	12264926	/	/
	BnaC06g10210D	C06	12285946	12286213	/	/
	BnaC06g10220D	C06	12298901	12299111	/	/
	BnaC06g10230D	C06	12361243	12362719	AT1G53700.1	WAG 1 (WAG1)
	BnaC06g10240D	C06	12367494	12368779	AT1G52600.1	Peptidase S24/S26A/S26B/S26C family protein
	BnaC06g10250D	C06	12382781	12383587	AT1G53790.1	F-box and associated interaction domains-containing protein
	BnaC06g10260D	C06	12383645	12384152	AT1G53790.2	F-box and associated interaction domains-containing protein
	BnaC06g10270D	C06	12385540	12387987	AT1G53750.1	regulatory particle triple-A 1A (RPT1A)
	BnaC06g10280D	C06	12388058	12388424	AT1G53720.1	cyclophilin 59 (CYP59)
	BnaC06g10290D	C06	12395185	12397596	AT1G53750.1	regulatory particle triple-A 1A (RPT1A)
	BnaC06g10300D	C06	12399587	12401297	AT1G53760.1	unknown protein
	BnaC06g10310D	C06	12403101	12403341	AT1G53770.1	O-fucosyltransferase family protein
	BnaC06g10320D	C06	12403852	12406800	AT1G53800.2	unknown protein
	BnaC06g10330D	C06	12410173	12411071	AT5G38830.1	Cysteinyl-tRNA synthetase, class Ia family protein
	BnaC06g10340D	C06	12434276	12435227	AT1G53820.1	RING/U-box superfamily protein
	BnaC06g10350D	C06	12437430	12439289	/	/
	BnaC06g10360D	C06	12445153	12445519	AT1G53790.1	F-box and associated interaction domains-containing protein
	BnaC06g10370D	C06	12527251	12529356	AT1G53025.1	Ubiquitin-conjugating enzyme family protein
	BnaC06g10380D	C06	12538663	12541154	AT1G53990.1	GDSL-motif lipase 3 (GLIP3)
	BnaC06g10390D	C06	12560589	12562651	AT1G54010.1	GDSL-like Lipase/Acylhydrolase superfamily protein
	BnaC06g10400D	C06	12577124	12577976	AT1G54010.1	GDSL-like Lipase/Acylhydrolase superfamily protein
	BnaC06g10410D	C06	12618494	12618662	AT1G06645.1	2-oxoglutarate (2OG) and Fe(II)-dependent oxygenase superfamily protein
	BnaC06g10420D	C06	12619030	12619524	AT1G06620.1	2-oxoglutarate (2OG) and Fe(II)-dependent oxygenase superfamily protein
	BnaC06g10430D	C06	12619761	12620033	AT4G35985.1	Senescence/dehydration-associated protein-related
	BnaC06g10440D	C06	12622782	12625170	AT1G54030.1	MODIFIED VACUOLE PHENOTYPE 1 (MVP1)
	BnaC06g10450D	C06	12625467	12631797	AT1G54040.2	epithiospecifier protein (ESP)
	BnaC06g10460D	C06	12641215	12641427	/	/
	BnaC06g10470D	C06	12641493	12641592	/	/
	BnaC06g10480D	C06	12651264	12652566	AT1G54060.1	6B-interacting protein 1-like 1 (ASIL1)
	BnaC06g10490D	C06	12652823	12653908	AT1G54070.1	Dormancy/auxin associated family protein
	BnaC06g10500D	C06	12653986	12655296	AT1G54080.1	oligouridylate-binding protein 1A (UBP1A)
	BnaC06g10510D	C06	12657779	12658446	/	/
	BnaC06g10520D	C06	12661701	12662055	AT1G54120.1	unknown protein
	BnaC06g10530D	C06	12664029	12665474	AT1G52950.1	Nucleic acid-binding, OB-fold-like protein
	BnaC06g10540D	C06	12672976	12673329	/	/
	BnaC06g10550D	C06	12681203	12682398	AT2G46225.3	ABI-1-like 1 (ABIL1)
	BnaC06g10560D	C06	12699832	12702516	AT1G54130.1	RELA/SPOT homolog 3 (RSH3)
	BnaC06g10570D	C06	12702567	12703709	AT1G54140.1	TATA binding protein associated factor 21kDa subunit (TAFII21)
	BnaC06g10580D	C06	12712608	12714019	AT1G54160.1	nuclear factor Y, subunit A5 (NF-YA5)
	BnaC06g10590D	C06	12720563	12722526	/	/
	BnaC06g10600D	C06	12727078	12730149	AT1G54170.1	CTC-interacting domain 3 (CID3)
	BnaC06g10610D	C06	12732144	12733525	AT1G54217.3	Ribosomal protein L18ae family
	BnaC06g10620D	C06	12739897	12741686	AT1G54220.2	Dihydrolipoamide acetyltransferase, long form protein
	BnaC06g10630D	C06	12742088	12746687	AT1G72740.2	Homeodomain-like/winged-helix DNA-binding family protein
	BnaC06g10640D	C06	12752564	12752954	/	/
	BnaC06g10650D	C06	12753496	12757505	AT1G54270.1	eif4a-2 (EIF4A-2)
	BnaC06g10660D	C06	12758491	12758797	AT3G13920.3	eukaryotic translation initiation factor 4A1 (EIF4A1)
	BnaC06g10670D	C06	12759344	12763800	AT1G54280.1	ATPase E1-E2 type family protein / haloacid dehalogenase-like hydrolase family protein
	BnaC06g10680D	C06	12764973	12766641	AT1G54290.1	Translation initiation factor SUI1 family protein
	BnaC06g10690D	C06	12773729	12774534	AT1G55080.1	MED9
	BnaC06g10700D	C06	12781615	12783321	AT1G55160.1	unknown protein
	BnaC06g10710D	C06	12796915	12797583	AT1G55190.1	PRA7
	BnaC06g10720D	C06	12801018	12801585	AT1G55210.2	Disease resistance-responsive (dirigent-like protein) family protein
	BnaC06g10730D	C06	12808777	12809467	/	/
	BnaC06g10740D	C06	12826317	12827650	/	/
	BnaC06g10750D	C06	12830990	12831941	AT1G55230.1	Family of unknown function (DUF716)
	BnaC06g10760D	C06	12856723	12857676	/	/
	BnaC06g10770D	C06	12863368	12863739	/	/
	BnaC06g10780D	C06	12872408	12873040	AT1G55265.1	Protein of unknown function, DUF538
	BnaC06g10790D	C06	12873342	12875083	AT1G55270.1	Galactose oxidase/kelch repeat superfamily protein
	BnaC06g10800D	C06	12900936	12901221	/	/
	BnaC06g10810D	C06	12901282	12902455	AT5G28810.1	CONTAINS InterPro DOMAIN/s: Domain of unknown function DUF1985 (InterPro:IPR015410)
	BnaC06g10820D	C06	12904148	12907436	AT5G28810.1	CONTAINS InterPro DOMAIN/s: Domain of unknown function DUF1985 (InterPro:IPR015410)
	BnaC06g10830D	C06	12907785	12908723	/	/
	BnaC06g10840D	C06	12909827	12910729	AT4G30074.1	low-molecular-weight cysteine-rich 19 (LCR19)
	BnaC06g10850D	C06	12912171	12912474	AT4G30070.1	low-molecular-weight cysteine-rich 59 (LCR59)
	BnaC06g10860D	C06	12913197	12916033	AT1G55310.3	SC35-like splicing factor 33 (SR33)
	BnaC06g10870D	C06	12917015	12920166	AT5G51060.1	ROOT HAIR DEFECTIVE 2 (RHD2)
	BnaC06g10880D	C06	12921786	12930920	AT1G55325.2	GRAND CENTRAL (GCT)
	BnaC06g10890D	C06	12932032	12932212	AT3G13520.1	arabinogalactan protein 12 (AGP12)
	BnaC06g10900D	C06	12938082	12939799	AT1G55340.1	Protein of unknown function (DUF1639)
	BnaC06g10910D	C06	12955345	12955594	/	/
	BnaC06g10920D	C06	12969492	12971071	AT1G55450.1	S-adenosyl-L-methionine-dependent methyltransferases superfamily protein
	BnaC06g10930D	C06	12973616	12973832	/	/
	BnaC06g10940D	C06	12984222	12985610	AT1G55460.1	DNA/RNA-binding protein Kin17, conserved region
	BnaC06g10950D	C06	12989797	12991632	AT1G55480.1	protein containing PDZ domain, a K-box domain, and a TPR region (ZKT)
	BnaC06g10960D	C06	12991718	12995194	AT1G55490.2	chaperonin 60 beta (CPN60B)
	BnaC06g10970D	C06	12996341	12998367	AT1G55520.2	TATA binding protein 2 (TBP2)
	BnaC06g10980D	C06	13000064	13000358	/	/
	BnaC06g10990D	C06	13005361	13005840	/	/
	BnaC06g11000D	C06	13005989	13007597	AT1G55530.1	RING/U-box superfamily protein
	BnaC06g11010D	C06	13008357	13010133	AT1G55535.1	unknown protein
	BnaC06g11020D	C06	13047600	13049740	AT1G55600.1	WRKY DNA-binding protein 10 (WRKY10)
	BnaC06g11030D	C06	13063370	13063993	AT1G55650.1	HMG (high mobility group) box protein with ARID/BRIGHT DNA-binding domain
	BnaC06g11040D	C06	13073933	13074741	AT1G55670.1	photosystem I subunit G (PSAG)
	BnaC06g11050D	C06	13075174	13078089	AT1G55680.1	Transducin/WD40 repeat-like superfamily protein
	BnaC06g11060D	C06	13079417	13081883	AT1G55730.2	cation exchanger 5 (CAX5)
	BnaC06g11070D	C06	13097997	13098676	AT3G13230.1	RNA-binding KH domain-containing protein
	BnaC06g11080D	C06	13100985	13101516	AT1G55770.1	Plant invertase/pectin methylesterase inhibitor superfamily protein
	BnaC06g11090D	C06	13102554	13104874	AT1G55790.1	FUNCTIONS IN: metal ion binding
	BnaC06g11100D	C06	13105220	13109779	AT1G55790.1	FUNCTIONS IN: metal ion binding
	BnaC06g11110D	C06	13131283	13133808	AT1G55850.1	cellulose synthase like E1 (CSLE1)
	BnaC06g11120D	C06	13134115	13135912	AT1G55850.1	cellulose synthase like E1 (CSLE1)
	BnaC06g11130D	C06	13136056	13136662	AT1G55850.1	cellulose synthase like E1 (CSLE1)
	BnaC06g11140D	C06	13137198	13138866	AT1G55860.1	ubiquitin-protein ligase 1 (UPL1)
	BnaC06g11150D	C06	13139777	13140968	AT1G55890.1	Tetratricopeptide repeat (TPR)-like superfamily protein
	BnaC06g11160D	C06	13141217	13143394	AT1G55900.1	TIM50
	BnaC06g11170D	C06	13148261	13149421	AT1G55920.1	serine acetyltransferase 2
	BnaC06g11180D	C06	13150255	13151647	/	/
	BnaC06g11190D	C06	13154300	13156498	AT1G56000.1	FAD/NAD(P)-binding oxidoreductase family protein
	BnaC06g11200D	C06	13156806	13157182	/	/
	BnaC06g11210D	C06	13157247	13159349	AT1G56040.1	HEAT/U-box domain-containing protein
	BnaC06g11220D	C06	13163613	13166536	AT3G24140.1	FAMA (FMA)
	BnaC06g11230D	C06	13168256	13169090	AT2G22570.1	nicotinamidase 1 (NIC1)
	BnaC06g11240D	C06	13173049	13175360	AT1G56050.1	GTP-binding protein-related
	BnaC06g11250D	C06	13176180	13176522	/	/
	BnaC06g11260D	C06	13184993	13187003	AT4G30700.1	Pentatricopeptide repeat (PPR) superfamily protein
	BnaC06g11270D	C06	13188233	13189605	AT1G14800.1	Nucleic acid-binding, OB-fold-like protein
	BnaC06g11280D	C06	13191794	13191917	/	/
	BnaC06g11290D	C06	13192015	13202973	AT3G11510.1	Ribosomal protein S11 family protein
	BnaC06g11300D	C06	13208002	13208296	/	/
	BnaC06g11310D	C06	13210903	13212313	AT3G52560.1	ubiquitin E2 variant 1D-4 (UEV1D-4)
	BnaC06g11320D	C06	13233763	13240075	AT4G15215.1	pleiotropic drug resistance 13 (PDR13)
	BnaC06g11330D	C06	13245092	13248139	AT4G15200.1	formin 3 (FH3)
	BnaC06g11340D	C06	13248379	13258468	AT4G15180.1	SET domain protein 2 (SDG2)
	BnaC06g11350D	C06	13260505	13261679	AT4G10770.1	oligopeptide transporter 7 (OPT7)
	BnaC06g11360D	C06	13266696	13267037	AT4G30800.1	Nucleic acid-binding, OB-fold-like protein
	BnaC06g11370D	C06	13267136	13268024	/	/
	BnaC06g11380D	C06	13270182	13270629	AT5G19270.1	unknown protein
	BnaC06g11390D	C06	13289223	13291210	AT4G15160.2	Bifunctional inhibitor/lipid-transfer protein/seed storage 2S albumin superfamily protein
	BnaC06g11400D	C06	13333746	13334844	AT3G11130.1	Clathrin, heavy chain
	BnaC06g11410D	C06	13339621	13340194	AT4G15140.1	unknown protein
	BnaC06g11420D	C06	13340578	13341714	AT4G15130.1	phosphorylcholine cytidylyltransferase2 (CCT2)
	BnaC06g11430D	C06	13341848	13342160	/	/
	BnaC06g11440D	C06	13342377	13344271	AT4G15130.1	phosphorylcholine cytidylyltransferase2 (CCT2)
	BnaC06g11450D	C06	13349921	13351050	AT4G15093.1	catalytic LigB subunit of aromatic ring-opening dioxygenase family
	BnaC06g11460D	C06	13351445	13352837	AT4G15093.1	catalytic LigB subunit of aromatic ring-opening dioxygenase family
	BnaC06g11470D	C06	13361996	13362749	AT4G15010.2	Mitochondrial substrate carrier family protein
	BnaC06g11480D	C06	13364793	13365870	/	/
	BnaC06g11490D	C06	13367898	13370075	AT5G45570.1	Ulp1 protease family protein
	BnaC06g11500D	C06	13370808	13371440	/	/
	BnaC06g11510D	C06	13371862	13372766	/	/
	BnaC06g11520D	C06	13375036	13377277	AT4G14965.1	membrane-associated progesterone binding protein 4 (MAPR4)
	BnaC06g11530D	C06	13378711	13382024	/	/
	BnaC06g11540D	C06	13467866	13468133	/	/
	BnaC06g11550D	C06	13488823	13488995	AT5G37460.1	Family of unknown function (DUF577)
	BnaC06g11560D	C06	13491280	13493410	AT4G14850.1	lovastatin insensitive 1 (LOI1)
	BnaC06g11570D	C06	13493561	13495487	AT4G14840.1	unknown protein
	BnaC06g11580D	C06	13496967	13497252	/	/
	BnaC06g11590D	C06	13499627	13500843	/	/
	BnaC06g11600D	C06	13514314	13515090	AT4G14805.1	Bifunctional inhibitor/lipid-transfer protein/seed storage 2S albumin superfamily protein
	BnaC06g11610D	C06	13531656	13533360	AT4G14780.1	Protein kinase superfamily protein
	BnaC06g11620D	C06	13568681	13570252	/	/
	BnaC06g11630D	C06	13570344	13570817	AT3G16900.1	Protein of unknown function (DUF567)
	BnaC06g11640D	C06	13573159	13574792	AT1G10450.1	SIN3-like 6 (SNL6)
	BnaC06g11650D	C06	13585302	13588618	AT4G31880.1	LOCATED IN: cytosol, chloroplast
	BnaC06g11660D	C06	13609746	13612326	AT4G14640.1	calmodulin 8 (CAM8)
	BnaC06g11670D	C06	13636593	13640698	AT4G14590.1	embryo defective 2739 (emb2739)
	BnaC06g11680D	C06	13644598	13649363	AT4G14570.1	acylaminoacyl-peptidase-related
	BnaC06g11690D	C06	13653772	13654232	AT4G16830.1	Hyaluronan / mRNA binding family
	BnaC06g11700D	C06	13662468	13665023	AT4G14280.1	ARM repeat superfamily protein
	BnaC06g11710D	C06	13681508	13682121	/	/
	BnaC06g11720D	C06	13682193	13682788	/	/
	BnaC06g11730D	C06	13682898	13683717	AT5G45570.1	Ulp1 protease family protein
	BnaC06g11740D	C06	13685984	13686323	AT1G31150.1	FUNCTIONS IN: sequence-specific DNA binding transcription factor activity
	BnaC06g11750D	C06	13764500	13767291	AT4G14080.1	maternal effect embryo arrest 48 (MEE48)
	BnaC06g11760D	C06	13778216	13779375	AT4G13850.3	GLYCINE-RICH RNA-BINDING PROTEIN 2 (ATGRP2)
	BnaC06g11770D	C06	13793150	13794220	/	/
	BnaC06g11780D	C06	13816071	13816293	/	/
	BnaC06g11790D	C06	13845196	13847141	AT4G13530.1	unknown protein
	BnaC06g11800D	C06	13854996	13856687	AT2G39090.1	tetratricopeptide repeat (TPR)-containing protein
	BnaC06g11810D	C06	13881751	13883462	AT4G13510.1	ammonium transporter 1
	BnaC06g11820D	C06	13921373	13922250	AT4G13450.1	Adenine nucleotide alpha hydrolases-like superfamily protein
	BnaC06g11830D	C06	13962018	13964310	AT4G13330.1	S-adenosyl-L-methionine-dependent methyltransferases superfamily protein
	BnaC06g11840D	C06	13971926	13972430	AT3G24535.1	unknown protein
	BnaC06g11850D	C06	13991123	13994548	AT5G35220.1	ETHYLENE-DEPENDENT GRAVITROPISM-DEFICIENT AND YELLOW-GREEN 1 (EGY1)
	BnaC06g11860D	C06	14000196	14001057	AT5G35220.1	ETHYLENE-DEPENDENT GRAVITROPISM-DEFICIENT AND YELLOW-GREEN 1 (EGY1)
	BnaC06g11870D	C06	14002415	14003190	AT2G14080.1	Disease resistance protein (TIR-NBS-LRR class) family
	BnaC06g11880D	C06	14022824	14040456	AT5G35620.1	LOSS OF SUSCEPTIBILITY TO POTYVIRUS 1 (LSP1)
	BnaC06g11890D	C06	14042467	14046220	AT5G35840.1	phytochrome C (PHYC)
	BnaC06g11900D	C06	14052008	14057486	AT5G35910.1	Polynucleotidyl transferase, ribonuclease H fold protein with HRDC domain
	BnaC06g11910D	C06	14064673	14065787	AT5G35980.2	yeast YAK1-related gene 1 (YAK1)
	BnaC06g11920D	C06	14065867	14069696	AT5G35980.1	yeast YAK1-related gene 1 (YAK1)
	BnaC06g11930D	C06	14069768	14072185	AT5G35980.1	yeast YAK1-related gene 1 (YAK1)
	BnaC06g11940D	C06	14087677	14089768	AT5G36160.1	Tyrosine transaminase family protein
	BnaC06g11950D	C06	14122392	14122575	/	/
	BnaC06g11960D	C06	14123127	14123249	/	/
	BnaC06g11970D	C06	14123329	14123953	/	/
	BnaC06g11980D	C06	14124025	14124284	/	/
	BnaC06g11990D	C06	14142315	14142674	/	/
	BnaC06g12000D	C06	14157461	14157674	/	/
	BnaC06g12010D	C06	14189347	14190896	AT1G64870.1	unknown protein
	BnaC06g12020D	C06	14230659	14232908	AT5G36170.1	high chlorophyll fluorescent 109 (HCF109)
	BnaC06g12030D	C06	14254103	14254394	AT5G32440.3	Ubiquitin system component Cue protein
	BnaC06g12040D	C06	14264916	14273043	AT5G38690.1	Zinc-finger domain of monoamine-oxidase A repressor R1 protein
	BnaC06g12050D	C06	14285862	14287653	AT3G47290.1	phosphatidylinositol-speciwc phospholipase C8 (PLC8)
	BnaC06g12060D	C06	14310349	14324309	/	/
	BnaC06g12070D	C06	14338200	14339565	AT2G25650.1	DNA-binding storekeeper protein-related transcriptional regulator
	BnaC06g12080D	C06	14345313	14345472	/	/
	BnaC06g12090D	C06	14345554	14345709	/	/
	BnaC06g12100D	C06	14409727	14412559	AT5G36890.1	beta glucosidase 42 (BGLU42)
	BnaC06g12110D	C06	14422478	14427304	AT5G36970.1	NDR1/HIN1-like 25 (NHL25)
	BnaC06g12120D	C06	14435584	14441164	AT5G37180.1	sucrose synthase 5 (SUS5)
	BnaC06g12130D	C06	14443492	14445534	AT5G37260.1	REVEILLE 2 (RVE2)
	BnaC06g12140D	C06	14447087	14450465	AT3G56310.2	Melibiase family protein
	BnaC06g12150D	C06	14474131	14475811	/	/
	BnaC06g12160D	C06	14492749	14497614	AT5G37300.1	WSD1
	BnaC06g12170D	C06	14498107	14498167	/	/
	BnaC06g12180D	C06	14500416	14501139	/	/
	BnaC06g12190D	C06	14514637	14517061	AT5G40520.2	unknown protein
	BnaC06g12200D	C06	14537978	14540025	AT4G30160.1	villin 4 (VLN4)
	BnaC06g12210D	C06	14540883	14542486	AT5G37740.1	Calcium-dependent lipid-binding (CaLB domain) family protein
	BnaC06g12220D	C06	14597252	14601721	AT5G37830.1	oxoprolinase 1 (OXP1)
	BnaC06g12230D	C06	14602944	14604781	/	/
	BnaC06g12240D	C06	14611695	14612755	AT5G37930.1	Protein with RING/U-box and TRAF-like domains
	BnaC06g12250D	C06	14623460	14623949	AT5G38060.1	unknown protein
	BnaC06g12260D	C06	14624279	14625502	AT5G38070.1	RING/FYVE/PHD zinc finger superfamily protein
	BnaC06g12270D	C06	14630950	14632453	AT5G38100.1	S-adenosyl-L-methionine-dependent methyltransferases superfamily protein
	BnaC06g12280D	C06	14753441	14755476	AT5G38200.1	Class I glutamine amidotransferase-like superfamily protein
	BnaC06g12290D	C06	14782264	14782711	/	/
	BnaC06g12300D	C06	14791079	14792321	AT5G60690.1	REVOLUTA (REV)
	BnaC06g12310D	C06	14792437	14792725	AT5G60700.1	glycosyltransferase family protein 2
	BnaC06g12320D	C06	14802661	14804732	AT5G38220.3	alpha/beta-Hydrolases superfamily protein
	BnaC06g12330D	C06	14806165	14808158	AT5G38250.1	Protein kinase family protein
	BnaC06g12340D	C06	14834195	14836227	AT1G29720.1	Leucine-rich repeat transmembrane protein kinase
	BnaC06g12350D	C06	14843672	14849632	AT1G29720.1	Leucine-rich repeat transmembrane protein kinase
	BnaC06g12360D	C06	14852140	14852323	/	/
	BnaC06g12370D	C06	14852666	14855004	/	/
	BnaC06g12380D	C06	14857549	14866043	AT1G29720.1	Leucine-rich repeat transmembrane protein kinase
	BnaC06g12390D	C06	14870522	14873663	AT5G38600.1	Proline-rich spliceosome-associated (PSP) family protein / zinc knuckle (CCHC-type) family protein
	BnaC06g12400D	C06	14874856	14875465	AT5G38610.1	Plant invertase/pectin methylesterase inhibitor superfamily protein
	BnaC06g12410D	C06	14885958	14888174	AT5G38640.1	NagB/RpiA/CoA transferase-like superfamily protein
	BnaC06g12420D	C06	14894984	14896930	AT5G38660.1	ACCLIMATION OF PHOTOSYNTHESIS TO ENVIRONMENT (APE1)
	BnaC06g12430D	C06	14906224	14907862	AT5G38720.1	unknown protein
	BnaC06g12440D	C06	14910238	14912320	/	/
	BnaC06g12450D	C06	14912817	14915129	/	/
	BnaC06g12460D	C06	14922309	14924528	AT4G14365.1	XB3 ortholog 4 in Arabidopsis thaliana (XBAT34)
	BnaC06g12470D	C06	14933151	14934774	AT5G38820.1	Transmembrane amino acid transporter family protein
	BnaC06g12480D	C06	14935141	14937466	AT5G38830.1	Cysteinyl-tRNA synthetase, class Ia family protein
	BnaC06g12490D	C06	14937696	14939214	AT5G38895.2	RING/U-box superfamily protein
	BnaC06g12500D	C06	14939668	14941121	AT5G38900.1	Thioredoxin superfamily protein
	BnaC06g12510D	C06	14958270	14960403	AT5G39680.1	EMBRYO DEFECTIVE 2744 (EMB2744)
	BnaC06g12520D	C06	14960602	14961282	AT5G39670.1	Calcium-binding EF-hand family protein
	BnaC06g12530D	C06	14973399	14974977	AT5G39660.2	cycling DOF factor 2 (CDF2)
	BnaC06g12540D	C06	15010080	15010880	AT5G35530.1	Ribosomal protein S3 family protein
	BnaC06g12550D	C06	15068946	15070299	AT5G39610.1	NAC domain containing protein 6 (NAC6)
	BnaC06g12560D	C06	15082562	15085177	AT5G39580.1	Peroxidase superfamily protein
	BnaC06g12570D	C06	15114583	15114943	AT5G39530.1	Protein of unknown function (DUF1997)
	BnaC06g12580D	C06	15115208	15116665	AT5G39510.1	SHOOT GRAVITROPSIM 4 (SGR4)
	BnaC06g12590D	C06	15163559	15166457	AT5G39420.1	CDC2C (cdc2cAt)
	BnaC06g12600D	C06	15183207	15185421	AT5G39400.1	PTEN1
	BnaC06g12610D	C06	15195671	15196488	/	/
	BnaC06g12620D	C06	15199477	15201595	AT5G39320.1	UDP-glucose 6-dehydrogenase family protein
	BnaC06g12630D	C06	15207701	15209303	AT3G29310.1	calmodulin-binding protein-related
	BnaC06g12640D	C06	15232509	15233051	/	/
	BnaC06g12650D	C06	15248408	15250673	AT5G38690.1	Zinc-finger domain of monoamine-oxidase A repressor R1 protein
	BnaC06g12660D	C06	15285034	15286423	AT3G29635.1	HXXXD-type acyl-transferase family protein
	BnaC06g12670D	C06	15297938	15300674	AT5G39000.1	Malectin/receptor-like protein kinase family protein
	BnaC06g12680D	C06	15307867	15308729	AT5G39720.1	avirulence induced gene 2 like protein (AIG2L)
	BnaC06g12690D	C06	15318158	15320128	/	/
	BnaC06g12700D	C06	15330989	15332201	AT5G39820.1	NAC domain containing protein 94 (NAC094)
	BnaC06g12710D	C06	15370655	15372767	AT4G02570.4	cullin 1 (CUL1)
	BnaC06g12720D	C06	15460978	15463031	/	/
	BnaC06g12730D	C06	15479165	15482561	AT5G39970.1	catalytics
	BnaC06g12740D	C06	15489487	15489707	/	/
	BnaC06g12750D	C06	15489757	15491521	AT5G39980.1	Tetratricopeptide repeat (TPR)-like superfamily protein
	BnaC06g12760D	C06	15499504	15501527	AT5G39990.1	Core-2/I-branching beta-1,6-N-acetylglucosaminyltransferase family protein
	BnaC06g12770D	C06	15502085	15503637	AT2G29880.1	unknown protein
	BnaC06g12780D	C06	15516980	15518367	/	/
	BnaC06g12790D	C06	15520313	15521709	AT2G07505.1	zinc ion binding
	BnaC06g12800D	C06	15522342	15526082	AT2G07240.1	cysteine-type peptidases
	BnaC06g12810D	C06	15526281	15526416	/	/
	BnaC06g12820D	C06	15546291	15546783	AT5G40155.1	Defensin-like (DEFL) family protein
	BnaC06g12830D	C06	15558040	15559339	AT5G40230.1	nodulin MtN21 /EamA-like transporter family protein
	BnaC06g12840D	C06	15559668	15561368	AT5G40230.1	nodulin MtN21 /EamA-like transporter family protein
	BnaC06g12850D	C06	15576598	15578560	AT5G40240.1	nodulin MtN21 /EamA-like transporter family protein
	BnaC06g12860D	C06	15578948	15580539	AT5G40240.1	nodulin MtN21 /EamA-like transporter family protein
	BnaC06g12870D	C06	15581422	15582866	AT5G40250.1	RING/U-box superfamily protein
	BnaC06g12880D	C06	15583648	15584452	AT3G01470.1	homeobox 1 (HB-1)
	BnaC06g12890D	C06	15587113	15588613	AT5G40340.1	Tudor/PWWP/MBT superfamily protein
	BnaC06g12900D	C06	15588746	15590098	AT5G40340.1	Tudor/PWWP/MBT superfamily protein
	BnaC06g12910D	C06	15595801	15595954	/	/
	BnaC06g12920D	C06	15605710	15608767	AT5G40380.1	cysteine-rich RLK (RECEPTOR-like protein kinase) 42 (CRK42)
	BnaC06g12930D	C06	15634773	15636282	AT5G40420.1	oleosin 2 (OLEO2)
	BnaC06g12940D	C06	15641868	15652635	AT5G40450.1	unknown protein
	BnaC06g12950D	C06	15709686	15711592	/	/
	BnaC06g12960D	C06	15713482	15723754	AT5G40480.1	embryo defective 3012 (EMB3012)
	BnaC06g12970D	C06	15725306	15726752	AT2G44860.2	Ribosomal protein L24e family protein
	BnaC06g12980D	C06	15750365	15751004	/	/
	BnaC06g12990D	C06	15768232	15769724	AT3G62440.1	F-box/RNI-like superfamily protein
	BnaC06g13000D	C06	15771567	15774006	AT3G02010.1	Pentatricopeptide repeat (PPR) superfamily protein
	BnaC06g13010D	C06	15774133	15775550	AT5G40570.1	Surfeit locus protein 2 (SURF2)
	BnaC06g13020D	C06	15778105	15779375	AT1G66470.1	ROOT HAIR DEFECTIVE6 (RHD6)
	BnaC06g13030D	C06	15834031	15835048	AT5G39110.1	RmlC-like cupins superfamily protein
	BnaC06g13040D	C06	15846906	15847633	AT2G28000.1	chaperonin-60alpha (CPN60A)
	BnaC06g13050D	C06	15871007	15871103	/	/
	BnaC06g13060D	C06	15871493	15871813	AT1G24380.1	unknown protein
	BnaC06g13070D	C06	15872609	15872806	/	/
	BnaC06g13080D	C06	15872873	15873473	AT2G13770.1	CONTAINS InterPro DOMAIN/s: Putative harbinger transposase-derived nuclease (InterPro:IPR006912)
	BnaC06g13090D	C06	15875927	15878690	AT5G40640.1	unknown protein
	BnaC06g13100D	C06	15878795	15879370	AT5G40645.1	RPM1-interacting protein 4 (RIN4) family protein
	BnaC06g13110D	C06	15881495	15882595	/	/
	BnaC06g13120D	C06	15884882	15885133	AT3G27380.2	succinate dehydrogenase 2-1 (SDH2-1)
	BnaC06g13130D	C06	15885218	15885971	AT5G40650.1	succinate dehydrogenase 2-2 (SDH2-2)
	BnaC06g13140D	C06	15916850	15918319	AT5G40700.1	unknown protein
	BnaC06g13150D	C06	15920231	15921033	AT5G56060.1	FUNCTIONS IN: tRNA binding, aminoacyl-tRNA ligase activity, ATP binding
	BnaC06g13160D	C06	15922440	15924201	AT5G40720.1	CONTAINS InterPro DOMAIN/s: Protein of unknown function DUF23 (InterPro:IPR008166)
	BnaC06g13170D	C06	15934568	15935241	AT5G37870.1	Protein with RING/U-box and TRAF-like domains
	BnaC06g13180D	C06	15935715	15939918	AT5G40740.1	unknown protein
	BnaC06g13190D	C06	15961950	15965824	AT5G40760.1	glucose-6-phosphate dehydrogenase 6 (G6PD6)
	BnaC06g13200D	C06	15968062	15969456	AT5G40770.1	prohibitin 3 (PHB3)
	BnaC06g13210D	C06	15989422	15989651	/	/
	BnaC06g13220D	C06	16003850	16007547	AT5G40780.2	lysine histidine transporter 1
	BnaC06g13230D	C06	16008615	16009400	AT5G41530.1	BEST Arabidopsis thaliana protein match is: DNA-binding storekeeper protein-related (TAIR:AT5G14280.1)
	BnaC06g13240D	C06	16010205	16013641	AT4G00270.1	DNA-binding storekeeper protein-related transcriptional regulator
	BnaC06g13250D	C06	16018588	16022155	AT5G40840.1	SYN2
	BnaC06g13260D	C06	16022661	16023279	AT5G15290.1	Uncharacterised protein family (UPF0497)
	BnaC06g13270D	C06	16023649	16025263	AT5G15300.1	Pentatricopeptide repeat (PPR) superfamily protein
	BnaC06g13280D	C06	16030982	16034295	AT5G40880.1	WD-40 repeat family protein / zfwd3 protein (ZFWD3)
	BnaC06g13290D	C06	16036568	16036784	/	/
	BnaC06g13300D	C06	16038957	16042411	AT5G40890.1	chloride channel A (CLC-A)
	BnaC06g13310D	C06	16061677	16063076	AT5G40900.1	Nucleotide-diphospho-sugar transferase family protein
	BnaC06g13320D	C06	16083988	16084204	AT3G48440.1	Zinc finger C-x8-C-x5-C-x3-H type family protein
	BnaC06g13330D	C06	16091431	16092466	AT5G40950.1	ribosomal protein large subunit 27 (RPL27)
	BnaC06g13340D	C06	16099401	16100728	AT3G21140.1	Pyridoxamine 5'-phosphate oxidase family protein
	BnaC06g13350D	C06	16104245	16104485	/	/
	BnaC06g13360D	C06	16104946	16106301	/	/
	BnaC06g13370D	C06	16110318	16110528	AT5G40970.1	Protein of unknown function (DUF 3339)
	BnaC06g13380D	C06	16122058	16122220	AT5G40980.1	Protein of unknown function (DUF 3339)
	BnaC06g13390D	C06	16122319	16123059	/	/
	BnaC06g13400D	C06	16134054	16135784	AT5G41040.1	HXXXD-type acyl-transferase family protein
	BnaC06g13410D	C06	16135999	16136769	AT5G41050.1	Pollen Ole e 1 allergen and extensin family protein
	BnaC06g13420D	C06	16138061	16140182	AT5G41060.1	DHHC-type zinc finger family protein
	BnaC06g13430D	C06	16154369	16156908	AT5G41080.1	PLC-like phosphodiesterases superfamily protein
	BnaC06g13440D	C06	16162425	16163315	AT3G56520.1	NAC (No Apical Meristem) domain transcriptional regulator superfamily protein
	BnaC06g13450D	C06	16175599	16178587	AT5G41100.1	FUNCTIONS IN: molecular_function unknown
	BnaC06g13460D	C06	16179284	16182551	AT5G41130.1	Esterase/lipase/thioesterase family protein
	BnaC06g13470D	C06	16184008	16184514	AT5G41140.1	Myosin heavy chain-related protein
	BnaC06g13480D	C06	16186652	16188127	AT5G41470.1	Nuclear transport factor 2 (NTF2) family protein
	BnaC06g13490D	C06	16236086	16237478	AT5G41520.1	RNA binding Plectin/S10 domain-containing protein
	BnaC06g13500D	C06	16244086	16244484	AT5G57030.1	LUTEIN DEFICIENT 2 (LUT2)
	BnaC06g13510D	C06	16244650	16245022	AT1G18670.1	IMPAIRED IN BABA-INDUCED STERILITY 1 (IBS1)
	BnaC06g13520D	C06	16245639	16248788	AT5G40910.1	Disease resistance protein (TIR-NBS-LRR class) family
	BnaC06g13530D	C06	16254324	16254651	AT3G49940.1	LOB domain-containing protein 38 (LBD38)
	BnaC06g13540D	C06	16285595	16288118	AT5G41750.2	Disease resistance protein (TIR-NBS-LRR class) family
	BnaC06g13550D	C06	16288214	16291427	AT5G41540.1	Disease resistance protein (TIR-NBS-LRR class) family
	BnaC06g13560D	C06	16292559	16296350	AT5G41580.1	RING/U-box superfamily protein
	BnaC06g13570D	C06	16445243	16448003	AT3G61910.1	NAC domain protein 66 (NAC066)
	BnaC06g13580D	C06	16476863	16477928	AT5G41680.1	Protein kinase superfamily protein
	BnaC06g13590D	C06	16478155	16478380	AT5G41685.1	Mitochondrial outer membrane translocase complex, subunit Tom7
	BnaC06g13600D	C06	16490680	16490946	/	/
	BnaC06g13610D	C06	16492019	16493574	AT1G22090.1	embryo defective 2204 (emb2204)
	BnaC06g13620D	C06	16515522	16518907	AT3G19515.2	CONTAINS InterPro DOMAIN/s: Apoptosis inhibitory 5 (InterPro:IPR008383)
	BnaC06g13630D	C06	16518958	16526467	AT5G42080.3	dynamin-like protein (DL1)
	BnaC06g13640D	C06	16526518	16529266	AT5G42080.3	dynamin-like protein (DL1)
	BnaC06g13650D	C06	16532515	16536727	AT5G67200.1	Leucine-rich repeat protein kinase family protein
	BnaC06g13660D	C06	16536787	16538091	AT1G06850.1	basic leucine-zipper 52 (bZIP52)
	BnaC06g13670D	C06	16538816	16540823	/	/
	BnaC06g13680D	C06	16563138	16563441	AT5G41761.1	unknown protein
	BnaC06g13690D	C06	16566757	16568503	AT3G07930.3	DNA glycosylase superfamily protein
	BnaC06g13700D	C06	16568556	16571907	AT5G41770.1	crooked neck protein, putative / cell cycle protein, putative
	BnaC06g13710D	C06	16594394	16595325	AT1G12760.1	Zinc finger, C3HC4 type (RING finger) family protein
	BnaC06g13720D	C06	16611013	16612141	AT5G41850.1	alpha/beta-Hydrolases superfamily protein
	BnaC06g13730D	C06	16612662	16613262	AT5G41860.1	unknown protein
	BnaC06g13740D	C06	16613497	16615282	AT5G41870.1	Pectin lyase-like superfamily protein
	BnaC06g13750D	C06	16615649	16618732	AT5G41880.1	POLA3
	BnaC06g13760D	C06	16619593	16624088	AT5G41890.1	GDSL-like Lipase/Acylhydrolase superfamily protein
	BnaC06g13770D	C06	16632677	16636012	AT5G41900.1	alpha/beta-Hydrolases superfamily protein
	BnaC06g13780D	C06	16663841	16666702	AT5G41940.1	Ypt/Rab-GAP domain of gyp1p superfamily protein
	BnaC06g13790D	C06	16667982	16668345	/	/
	BnaC06g13800D	C06	16672483	16674517	AT5G41950.1	Tetratricopeptide repeat (TPR)-like superfamily protein
	BnaC06g13810D	C06	16675009	16676327	AT5G41960.1	unknown protein
	BnaC06g13820D	C06	16676662	16678472	AT5G41970.1	Metal-dependent protein hydrolase
	BnaC06g13830D	C06	16686943	16689636	AT5G41990.1	with no lysine (K) kinase 8 (WNK8)
						/
						/
						/
						/
						/
						/
						/
						/
						/
						/
						/
						/
						/
						/
						/
						/
						/
						/
						/
						/
						/
						/
						/
						/
						/
						/
						/
						/
						/
						/
						/
						/
						/
						/
						/
						/
						/
						/
						/
						/
						/
						/
						/
						/
						/
						/
						/
						/
						/
						/
						/
						/
						/
						/
						/
						/
						/
						/
						/
						/
						/
						/
						/
						/
						/
						/
						/
						/
						/
						/
						/
						/
						/
						/
						/
						/
						/
						/
						/
						/
						/
						/
						/
						/
						/
						/
						/
						/
						/
						/
						/
						/
						/
						/
						/
						/
						/
						/
						/
						/
						/
						/
						/
						/
						/
						/
						/
						/
						/
						/
						/
						/
						/
						/
						/
						/
						/
						/
						/
						/
						/
						/
						/
						/
						/
						/
						/
						/
						/
						/
						/
						/
						/
						/
						/
						/
						/
						/
						/
						/
						/
						/
						/
						/
						/
						/
						/
						/
						/
						/
						/
						/
						/
						/
						/
						/
						/
						/
						/
						/
						/
						/
						/
						/
						/
						/
						/
						/
						/
						/
						/
						/
						/
						/
						/
						/
						/
						/
						/
						/
						/
						/
						/
						/
						/
						/
						/
						/
						/
						/
						/
						/
						/
						/
						/
						/
						/
						/
						/
						/
						/
						/
						/
						/
						/
						/
						/
						/
						/
						/
						/
						/
						/
						/
						/
						/
						/
						/
						/
						/
						/
						/
						/
						/
						/
						/
						/
						/
						/
						/
						/
						/
						/
						/
						/
						/
						/
						/
						/
						/
						/
						/
						/
						/
						/
						/
						/
						/
						/
						/
						/
						/
						/
						/
						/
						/
						/
						/
						/
						/
						/
						/
						/
						/
						/
						/
						/
						/
						/
						/
						/
						/
						/
						/
						/
						/
						/
						/
						/
						/
						/
						/
						/
						/
						/
						/
						/
						/
						/
						/
						/
						/
						/
						/
						/
						/
						/
						/
						/
						/
						/
						/
						/
						/
						/
						/
						/
						/
						/
						/
						/
						/
						/
						/
						/
						/
						/
						/
						/
						/
						/
						/
						/
						/
						/
						/
						/
						/
						/
						/
						/
						/
						/
						/
						/
						/
						/
						/
						/
						/
						/
						/
						/
[truncated: 3,970 more rows]

## Sheet: Table S8
Table S8: The expression patterns of the 264 candidate genes in the located region of major QTLclusters (R% ≥10) checked from BnTIR database (http://yanglab.hzau.edu.cn/BnTIR).
Gene	root	cotyledon_0h	vegetative_rosette	upper_stem_peel	middle_stem_peel	lower_stem_peel	leaf_1	leaf_2	leaf_3	leaf_4	leaf_5	leaf_6	leaf_7	leaf_8	leaf_9	leaf_10	leaf_11	leaf_12	leaf_13	leaf_14	leaf_15	leaf_16	leaf_17	leaf_18	leaf_20	leaf_21	leaf_22	leaf_23	sepal	petal	filament	pollen	bud_2mm	bud_4mm	silique_2DAF	silique_4DAF	silique_6DAF	silique_8DAF	silique_10DAF	silique_12DAF	silique_wall_14DAF	silique_wall_16DAF	silique_wall_18DAF	silique_wall_20DAF	silique_wall_22DAF	silique_wall_24DAF	silique_wall_26DAF	silique_wall_28DAF	silique_wall_30DAF
BnaA01G0271700ZS	10.29	29.35	11.07	10.47	12.33	13.15	16.98	15.55	16.83	18.69	18.1	17.16	18.9	18.29	17.4	17.24	18.32	17.18	17.65	17.15	18.82	15.99	16.3	21.55	21.21	22.93	18.15	11.51	11.1	11.79	9.64	6.36	8.33	8.28	0.98	9.13	13.53	15.45	12.91	13.71	14.17	11.02	8.45	7.93	8.82	9.73	9.42	9.47	11.19
BnaA01G0272000ZS	7.21	4.27	5.31	4.52	5.23	4.54	5.48	5.76	5.32	5.72	5.78	5.83	6.4	5.82	5.97	6.51	6.75	6.85	5.93	6.98	6.89	8.19	6.11	7.32	9.04	8.21	7.15	5.48	3.36	4.59	6.33	4.63	4.85	2.81	5.28	4.87	4.26	4.53	4.94	4.63	5.46	4.05	1.84	3.51	4.01	3.56	4.11	4.08	4.35
BnaA01G0272200ZS	4.04	5.66	3.02	2.33	6.05	6.39	6.37	6.19	6.96	6.5	7.67	7.08	6.65	7.72	6.57	7.69	7.51	7.89	8.28	7.86	7.19	8.15	6.78	8.56	7.28	7.39	6.23	9.28	5.79	3.39	8.51	5.11	4.87	4.81	17.37	5.29	5.53	6.19	7.34	5.33	4.62	3.92	2.39	2.25	2.09	3.28	3.42	2.22	2.62
BnaA01G0272600ZS	10.27	5.55	8.6	6.87	3.53	3.27	3.64	3.89	3.61	3.43	4.11	3.25	3.64	3.2	3.89	3.83	3.51	3.57	4.22	4.66	4.46	4.73	4	4.05	4.25	5.42	3.01	4.86	4.21	12.78	6.24	0.52	0.5	0.67	0.27	8.56	16.48	15.01	11.5	9.21	9.03	7.33	4.73	5.99	5.89	6.37	7.28	4.31	5.16
BnaA01G0273200ZS	16.29	15.66	7.3	10.3	2.52	1.92	3.57	3.42	2.9	3.12	2.8	2.95	3.38	2.36	3.3	3.31	2.57	3.55	3.8	3.51	5.92	5.1	3.62	7.6	7.04	8.49	3.97	5.66	5.83	22.94	6.53	1.26	2.48	0.54	0.16	17.61	22.97	13.75	13.03	13.02	15.21	15.28	6.32	5.18	7.76	5.85	6.3	4.51	5.51
BnaA01G0273300ZS	14.54	8.72	9.95	8.41	2.62	1.61	2.09	3.34	2.06	1.48	2.3	1.86	1.96	1.79	2.67	1.42	1.47	1.21	1.82	2.17	2.45	1.75	1.29	2.33	2.9	2.48	1.71	8.84	6.65	8.58	5.45	2.4	1.8	2.99	0	28.89	16.91	16.67	14.53	15.68	13.52	15.4	9.47	5.62	8.01	6.24	6.32	6.87	8.86
BnaA01G0273500ZS	16.64	16.35	15.31	13.4	10.56	11.19	11.7	12.47	11.99	12.6	13.09	12.33	12.2	12.34	12.58	11.88	11.99	11.12	11.06	12.54	14.1	13.47	11.57	13.74	13.52	15.04	14.77	10.78	12.51	14.61	11	9.38	8.49	9.77	1.02	14.8	14.17	13.26	13.25	13.22	13.36	11.4	6.34	8.07	10.4	9.49	9.92	9.26	10.62
BnaA01G0273800ZS	9.97	11.91	21.8	16.04	1.81	2.4	3.11	2.99	3.22	2.34	3.13	3.75	4.5	4.67	5.61	3.81	6.05	6.25	5.55	7.8	13.41	6.75	7.27	16.37	22.43	22.6	27.72	148.48	9.06	34.47	7.2	40.54	23.28	30.68	0.09	19.33	10.49	19.64	27.89	18.78	19.09	4.28	2.73	2.86	4.58	8.11	7.5	5.9	4.94
BnaA01G0275400ZS	10.72	19.76	9.15	9.16	9.27	9.61	9.91	10.22	11.87	10.99	11.77	11.38	10.8	10.92	11.5	11.8	11	10.89	12.05	12.09	15.23	13.31	13.42	13.94	18.55	16.06	17.58	9.32	12.18	6.54	10.94	7.36	6.06	5.71	1.22	8.74	9.73	9.81	10.9	9.82	10.31	10.59	6.97	10.1	12.34	10.28	9.17	10.42	12.03
BnaA01G0275600ZS	3.77	0.89	2.26	2.84	3.6	4.21	4.59	5.02	6.28	6.9	6.68	7.65	7.74	6.86	6.4	7.33	7.87	6.99	8.2	11.23	11.85	9	14.95	11.14	28.83	18.75	24.69	3.66	1.1	3.14	1.18	2.18	3.08	1.1	0.07	2.89	3.19	4.16	3.06	2.89	3.81	4.82	3.51	10.9	18	7.22	4.61	8.81	9.38
BnaA01G0275800ZS	83.85	1.98	222.54	361.61	889.28	855.27	847.18	851.54	835.21	828.24	832.53	834.01	854.05	887.97	807.56	891.67	908.22	924.56	865.47	818.13	829.22	770.24	756.98	812.47	753.91	761.35	410.48	920.83	756.36	91.68	20.22	81.99	20.86	25.13	1.57	144.38	210.53	274.1	306.87	305.62	224.72	442.76	369.44	234.13	264.92	359.28	464.36	351.38	357.21
BnaA01G0279000ZS	4.35	0.64	3.01	3.34	1.43	1.66	2.06	1.7	2.12	1.9	2.47	2.01	2.73	2.14	2.59	2.39	2.33	1.96	2.44	3.7	3.32	3.75	2.36	3.6	2.96	4.4	2.59	1.95	0.86	2.28	1.4	1.37	0.36	0.54	0.16	3.22	2.87	2.79	2.28	2.58	2.59	1.7	1.71	1.82	2.06	1.68	2.25	2.24	2.3
BnaA01G0279500ZS	5.56	3.65	4.08	3.94	3.76	4	4.64	4.91	4.98	5.2	5.15	6.36	5.17	5.21	6.77	5.87	6.76	6.99	7.98	8.48	12.78	10.02	10	13.8	17.88	17.96	23.35	1.36	1.07	7.56	2.98	7.67	8.02	4.78	0.56	4.57	7.1	5.92	6.38	6.59	6.89	6.18	2.85	7.25	9.4	5.92	5.97	5.38	6.45
BnaA01G0279800ZS	36.92	43.31	48.31	23.71	24.32	27.37	27.02	25.85	30.59	25.26	31.31	32.02	35	31.96	37.66	31.74	34.71	33.19	35.7	32.14	29.07	38.83	32.64	35.13	39.8	33.64	29.85	18.27	20.96	3.29	1.14	14.66	4.62	6.48	1.32	4.28	3.16	3.85	4.07	3.31	3.64	5.31	7.29	4.48	2.97	3.85	4.69	4.02	3.02
BnaA01G0280100ZS	15.76	17.61	8.64	9.05	8.84	7.69	10.18	10.06	8.88	9.97	8.72	9.74	9.52	7.58	9.8	8.69	8.54	7.89	9.37	9.48	12.92	10.4	9.8	13.17	14.23	16.94	11.78	12.19	14.25	30.34	16.06	12.59	28.73	8.6	0.22	28.5	30.73	19.43	18.04	16.63	18.41	17.52	8.07	8.26	9.94	9.38	8.71	7.45	11.34
BnaA01G0281000ZS	5.24	6.29	6.79	6.3	20.61	20.06	23.37	20.97	21.23	20.34	24.36	20.1	23.63	17.93	20.38	17.62	23.58	15.77	17.63	23.11	36.32	14.28	45.18	24.43	39.23	25.21	50.68	13.19	6.85	21.32	7.4	35.7	61.28	45.26	2.64	12.22	6.4	8.74	4.23	5.21	4.41	12.26	29.13	75.62	93.24	62.41	25.26	69.24	23.09
BnaA01G0281100ZS	14.87	12.17	12.86	14.54	7.84	7.91	8.38	8.13	8.77	9.45	8.66	7.67	8.65	7.42	8.53	7.78	7.13	8.48	8.31	8.08	9.03	10.03	7.81	10.54	11.7	11.24	11.5	5.03	5.28	12.45	11.78	3.27	3.55	4.1	3.43	6.57	14.09	17.03	16.64	17.99	18.94	15.87	10.23	13.82	16.26	13.07	11.73	11.56	14.63
BnaA01G0284000ZS	6.06	6.59	3.81	4.92	1.54	1.83	1.77	1.99	1.48	1.41	1.33	1.32	1.09	1.11	1.52	1.12	0.72	1.22	1.12	1.32	1.2	1.22	0.93	1.17	1.26	1.39	0.61	5.62	6.34	18.58	7.1	1.58	3.08	1.71	0.06	14.6	23.93	16.92	12.82	12.33	11.75	8.8	4.93	3.54	5.8	5.13	4.4	3.66	5.58
BnaA01G0284100ZS	23.95	15.87	21.96	19.27	17.34	18.84	16.89	17.81	16.55	16.2	16.82	16.27	17.52	16.7	17.16	15.52	14.59	14.56	16.21	13.29	14.87	14.88	13.37	15.51	13.13	14.75	9.61	17.74	21.37	15.49	12.02	3.46	2.98	4.25	0.62	22.95	24.64	25.02	20.27	22.03	20.28	24.55	16.49	17.11	18.08	19.73	18.32	15.05	19.15
BnaA01G0285100ZS	10.78	13.53	14.6	14.76	12.12	12.18	11.1	11.45	11.74	11.36	11.46	12.12	10.29	11.32	11.02	11.54	10.74	10.22	11.24	10.3	9.19	10.92	9.39	8.65	7.51	8.39	6.08	13.5	17.28	7.01	5.33	7.26	8.77	6.87	1.06	7.15	8.49	8.97	7.54	7.2	7.46	7.96	7.15	7.62	6.71	7.35	8.77	6.1	9.83
BnaA01G0285300ZS	32.74	37.44	27.87	26.23	21.57	22.02	22.97	24.58	23.97	23.76	26.55	24.84	25.43	22.79	22.89	22.65	23.29	24.01	22.02	22.88	23.61	23.7	21.95	23.76	23.11	25.41	26.31	35.9	42.42	19.86	26.69	53.2	56.21	56.04	12.51	20.68	27.26	27.73	34.04	33.76	30.27	27.36	20.83	17.98	23.54	24.17	23.45	22.71	25.95
BnaA01G0285400ZS	8.62	9.03	9.92	9.24	4.01	4.78	4.77	5.12	5.33	5.93	5.85	5.83	6.28	5.67	6.18	6.18	6.73	6.74	6.83	7.19	6.56	7.85	7.29	7.06	6.96	7.9	10.22	5.08	5.22	8.04	5.99	11.72	15.08	12.7	3.6	7.04	5.85	7.02	7.95	7.58	7.39	5.1	4.59	4.3	5.07	4.72	5.03	4.93	5.29
BnaA01G0285600ZS	29.5	16.37	32.39	29.41	14.16	14.86	14.82	15.38	16.22	15.54	17.69	14.06	16.98	14.4	16.08	14.52	13.31	15.15	14.54	14.88	15.82	16.08	12.35	15.79	13.29	17.17	12.64	14.53	11.99	12.01	8.85	28.64	28.47	28.19	1.07	13.45	11.71	19.36	18.6	13.94	17.38	15.49	11.22	19.56	25.83	20.37	15.51	10.2	12.83
BnaA01G0286300ZS	292.151	37.8128	336.823	472.323	146.369	122.466	109.948	107.21	91.377	69.7829	70.0315	62.5127	43.1605	42.5006	32.2723	28.7281	20.2077	12.8197	14.1293	11.2435	10.0079	7.1349	9.9019	6.8203	12.9016	7.7248	5.607	433.539	210.195	202.532	453.464	10.592	6.2499	9.8467	1.0969	303.686	320.671	432.85	513.254	374.831	459.124	690.063	206.332	428.616	484.153	496.302	519.419	365.552	297.457
BnaA01G0286800ZS	0	0.6787	0	0	0.0966	0.0142	0.0328	0.1148	0	0.0524	0.0872	0.063	0.0592	0.0941	0.0554	0.0531	0.1212	0.0395	0.0896	0.0571	0.0528	0.1043	0.0583	0.0515	0.028	0	0.1018	0.1244	0	0.403	0	0.0332	0	0	0	0.2913	0	0	0	0.036	0.0153	0.01	0	0.0442	0.0156	0.0148	0.0162	0	0.1064
BnaA01G0288200ZS	13.5288	2.1419	12.4908	12.4249	3.487	3.0769	2.8062	3.0379	3.1336	1.9684	3.3417	3.2575	3.1188	2.4996	2.8676	2.6745	3.0594	2.9521	2.1653	2.147	3.269	3.0919	2.0472	2.1023	2.5337	2.6987	1.6932	1.4318	2.8916	2.9664	5.8245	2.889	3.4416	5.0847	2.1687	4.8649	6.2974	7.7883	11.1275	16.8521	13.8475	13.1845	7.615	5.6154	4.6446	6.4334	8.3255	6.7285	9.4079
BnaA01G0291300ZS	7.2002	4.2562	5.3019	4.5159	5.2232	4.5353	5.4746	5.7524	5.3142	5.7121	5.7815	5.8293	6.4009	5.8197	5.9646	6.5095	6.7441	6.8504	5.9268	6.9769	6.8865	8.185	6.1015	7.3142	9.0288	8.2048	7.1374	5.4752	3.2419	4.592	6.3306	4.6183	4.8427	2.8046	5.2791	4.8685	4.2573	4.5207	4.9373	4.6212	5.455	4.042	1.8405	3.511	4.0085	3.5588	4.1094	4.0728	4.3409
BnaA01G0292400ZS	6.8552	2.3898	6.5229	3.7223	0.4723	0.7494	0.4462	0.6033	0.5103	0.3391	0.5191	0.4828	0.4883	0.3201	0.7354	0.2653	0.1465	0.208	0.3102	0.1678	0.1251	0.1244	0.1426	0.1366	0.1216	0.1334	0.0815	1.2554	1.1519	4.4602	1.9531	0.0114	0	0	0.0192	1.6199	3.4082	3.7851	2.5901	1.6308	1.792	1.1993	0.5269	1.0284	0.7605	0.5941	0.3516	0.0414	0.2627
BnaA09G0031300ZS	140.153	35.3906	144.964	68.7509	11.9644	10.3488	11.9101	10.571	9.5373	8.9124	11.5544	8.6603	11.8282	5.2807	7.3032	6.196	2.0557	2.5341	2.0296	1.5648	1.1609	1.1259	1.5498	1.7793	2.9868	1.906	0.855	42.5779	75.6035	150.425	61.5347	1.133	1.4405	1.9954	0	393.487	251.839	136.871	169.075	162.988	234.662	277.154	262.414	109.887	192.209	143.567	104.537	46.4612	49.3678
BnaA09G0032000ZS	19.6847	8.8446	19.6972	17.2328	13.3989	13.5459	14.1458	15.3649	14.7823	14.4616	16.017	14.2547	15.8693	14.3521	14.9035	14.5521	15.4943	15.6824	16.0813	16.3354	18.8474	16.7028	16.9857	18.908	21.6639	18.8247	21.3391	11.8461	8.0248	9.7123	16.3335	10.1068	12.7076	16.3399	8.6298	8.5429	11.7745	14.0984	12.3028	13.6143	12.6582	11.0417	10.4521	13.3069	11.9349	11.3674	11.5777	10.9222	10.6629
BnaA09G0032800ZS	9.2272	5.9655	8.3543	6.2617	2.4407	2.3986	2.4447	2.4645	2.7644	2.0492	2.6896	2.4155	2.5348	2.1888	2.4399	2.3224	2.3025	2.2323	2.1078	2.1259	1.889	2.8187	1.8094	1.8146	2.4617	2.1701	1.6542	2.6812	4.6687	7.9116	4.1742	1.7485	0.6035	1.8786	0.1437	9.0234	8.9522	9.9101	11.3362	12.4752	12.1693	8.112	4.0448	3.8575	4.0031	4.8015	5.0893	4.4989	5.36
BnaA09G0033000ZS	52.4454	10.9461	52.3769	48.8851	3.348	3.0567	3.1071	2.9523	2.4712	2.5552	2.8713	3.0258	2.818	2.1113	3.4861	2.761	3.0167	3.4309	3.8031	4.4311	4.3513	4.7158	4.3358	4.7803	4.4234	4.4121	2.5803	4.5316	10.1221	10.2951	4.8561	1.5304	0.4518	0.2528	0.1248	13.0764	14.2788	16.1617	17.0638	14.6459	16.6691	19.8725	19.4416	14.7496	13.3004	11.0218	10.6196	11.9168	15.2165
BnaA09G0033200ZS	16.1056	8.5239	18.0232	15.7479	10.0371	9.9225	10.699	10.3262	10.5707	10.1986	11.3928	10.8205	11.8233	11.1924	12.4413	12.0694	12.417	12.9999	12.6107	13.6562	13.3192	16.0296	12.6566	14.2153	12.8809	14.6696	13.4441	6.0429	7.6188	15.2178	14.0078	12.1004	14.5168	12.4242	19.1735	13.4872	15.2379	14.1303	14.2049	17.8866	15.3905	11.7304	11.8568	11.8719	9.2875	9.0325	11.0812	11.573	12.904
BnaA09G0033300ZS	0.7082	6.326	0.7664	0.459	0.0695	0.02	0.048	0.1193	0.1461	0.2128	0.0506	0.1342	0.0838	0.0945	0.0333	0.0896	0.1115	0.114	0.0908	0.1777	0.1966	0.2396	0.1252	0.2202	0.2479	0.3875	0.2776	0.0323	0.1587	0.0254	0.0702	0.0221	0	0	0.0482	0.1382	0.2815	0.3198	0.2556	0.4885	0.34	0.0195	0.0204	0.0925	0.0315	0.0098	0.0803	0.0203	0.0205
BnaA09G0033500ZS	6.4079	28.6353	10.9407	9.7855	3.4001	3.8723	3.8426	3.807	5.2586	4.9473	5.6792	6.4521	8.7152	6.7978	9.8624	8.7792	8.7686	11.099	9.9983	8.7181	7.8888	13.7488	7.8014	10.1295	9.7696	11.3378	10.9497	2.0538	4.7145	4.7309	10.5572	6.3254	5.7294	6.0061	8.6977	7.5318	5.6556	3.7718	5.2656	5.8454	6.7061	6.7422	6.3424	10.5124	17.2795	13.1617	13.7248	10.8584	16.4698
BnaA09G0033800ZS	16.0486	14.0286	15.0484	14.7432	7.4121	7.3325	8.1152	7.8223	8.105	8.1964	9.0237	8.9002	9.3378	8.6141	9.3905	8.695	8.9165	9.3206	9.1131	9.6776	10.7776	10.0572	10.4011	11.3794	15.5722	13.0181	22.0094	10.5427	15.6483	16.9616	17.0911	10.8559	8.446	8.9265	10.5664	21.7932	21.5738	20.9966	16.39	17.7865	20.6022	15.9476	14.3812	21.1548	25.8434	20.8092	15.7994	22.479	22.9268
BnaA09G0033900ZS	20.2031	34.5836	24.9804	24.1949	23.0025	20.3831	21.814	24.9111	26.8026	24.4835	30.3224	25.6666	29.1139	25.5879	27.5251	27.3473	28.8514	27.9322	26.382	26.5148	27.1907	30.9433	27.0592	28.8375	24.0591	27.7653	26.9126	29.167	32.6109	14.769	21.8375	22.2392	22.6284	28.4058	2.9103	20.8524	26.1271	31.5233	29.6857	28.2571	32.1314	37.6583	24.183	32.7777	31.1329	28.4861	28.7464	25.7476	24.9111
BnaA09G0034500ZS	4.6049	9.4007	3.2477	3.0199	1.407	1.3136	1.0755	1.337	1.0209	0.9644	1.2553	0.9527	1.4753	1.0956	1.1138	1.3658	1.5133	1.4335	1.5296	1.5616	2.4131	2.9803	1.6477	2.7092	2.5298	3.0156	0.9006	4.0826	2.5666	9.1699	3.0643	0.2631	0.3494	0.1411	0	12.6815	15.7589	9.6797	10.1465	7.173	5.7998	3.685	0.9803	1.5584	1.6852	1.6924	1.2073	0.8892	1.2965
BnaA09G0034900ZS	12.9844	25.54	9.9866	8.6762	4.8103	4.197	4.5217	4.5036	4.0807	4.2991	4.0243	4.4927	4.668	3.3699	5.5207	4.8387	4.1177	4.8789	4.1844	5.0235	7.6118	5.1159	4.6879	9.3872	8.8025	9.8092	8.206	7.5928	10.8612	15.7459	7.7397	5.1456	4.6324	3.8895	0.2784	16.8175	22.1213	16.8559	15.699	16.6948	13.5664	14.7008	8.1584	7.628	7.9089	7.2273	6.5327	7.8611	10.6526
BnaA09G0037400ZS	3.2608	10.8487	3.8232	4.1904	0.5059	1.3187	1.8139	2.2178	2.2902	1.8718	2.5917	3.4097	2.2092	3.7397	10.7267	4.1153	20.3118	3.5289	12.4347	43.4543	27.7318	7.7995	98.8754	11.7486	31.5143	9.0557	35.5302	3.1135	8.1461	5.199	0.4568	6.8414	1.0976	2.0114	0.1052	29.08	2.7306	4.5467	5.5219	5.6689	5.1582	68.3743	263.409	370.957	276.857	233.177	179.954	488.751	181.111
BnaA09G0037600ZS	12.4874	5.8387	8.3428	7.8873	3.0103	2.9035	2.6136	2.936	2.9541	3.4303	3.4876	2.7413	2.8213	2.903	3.2247	2.877	3.0251	2.6663	3.18	3.2942	3.8568	3.6252	3.0313	3.258	3.8614	4.3193	3.5504	3.0403	2.865	4.7235	4.4624	4.446	4.8583	4.9202	0.1814	6.8332	6.4457	6.553	6.8835	7.3257	6.5921	3.652	3.3382	5.4497	6.9003	7.1822	5.7925	6.5076	6.1515
BnaA09G0038100ZS	15.2362	18.942	14.381	13.3701	8.4656	7.9695	7.9512	7.981	9.085	8.0782	8.9775	8.967	8.857	8.9388	8.4631	8.9609	7.1022	9.0374	8.7648	9.6938	10.729	8.9145	9.7067	11.3702	10.815	11.1889	10.6264	6.6884	9.5435	14.1285	18.9839	9.0952	10.9105	12.7667	0.5669	17.2667	18.7821	19.2212	19.8753	20.8263	18.6478	13.2563	10.7642	12.6978	10.713	10.638	10.6867	11.8355	13.7532
BnaA09G0038200ZS	12.606	23.6345	11.8074	9.5763	7.2227	7.8805	7.574	6.8881	7.8352	5.9427	6.3402	6.4151	8.5709	7.3099	8.1185	8.2072	7.0302	9.4508	8.0038	7.2846	9.9431	11.0689	8.2165	9.8654	9.4545	11.0161	7.5724	6.4848	8.2905	10.766	7.3749	8.674	10.7842	9.2151	0.9468	9.4782	9.2767	10.8078	6.8999	10.923	9.8411	7.8112	36.5764	24.8132	7.4097	8.5776	7.3906	16.8216	6.1965
BnaA09G0038300ZS	23.3216	23.4027	20.3583	28.0117	119.678	122.102	120.39	107.239	99.427	103.029	93.7046	101.82	82.6867	100.805	96.7605	88.7212	86.8279	79.277	95.7433	83.9617	90.5104	72.0045	73.4208	83.2747	84.7413	90.7905	42.1241	157.294	151.233	64.1506	37.3342	33.008	28.3475	18.1712	3.3909	79.6738	107.522	113.979	112.511	80.4196	84.674	105.17	101.46	63.3554	74.1259	100.073	90.5948	62.8795	107.725
BnaA09G0038400ZS	35.8672	39.5011	34.3426	30.7359	13.8307	13.928	14.6509	13.8713	14.0714	12.2489	13.4311	12.9815	13.709	11.7942	14.2338	10.8282	11.2068	11.9928	10.4817	10.9122	11.0354	9.7598	11.3129	10.9739	11.0648	10.3191	5.9544	16.2599	26.0661	25.1114	38.1851	4.4966	4.1526	6.5732	0.0581	50.6846	52.0705	55.1143	64.9068	65.9909	67.2908	84.5082	46.0678	42.6315	44.5066	44.3041	43.431	52.939	57.0517
BnaA09G0038600ZS	2.8913	5.9526	3.4923	2.9439	2.1843	1.8659	2.5451	2.3972	2.2811	2.7556	2.7858	2.404	2.7934	2.2463	3.0464	2.7871	2.7456	2.8895	2.7406	3.5876	2.9282	4.2418	3.2971	3.7095	4.7348	4.3052	4.759	2.018	2.1389	3.1538	2.7149	4.0811	6.0285	2.5186	1.227	3.5863	2.7377	3.5898	4.127	3.7948	5.0424	3.3745	2.6027	3.8575	3.8743	3.2356	3.0257	3.5655	3.1992
BnaA09G0039100ZS	11.5972	16.8219	12.7877	10.6614	12.7991	11.4597	12.9874	11.1359	12.2524	12.6071	13.2398	12.5037	12.0964	13.5119	13.2525	11.0503	13.1685	13.1236	12.0987	14.3377	15.553	13.7121	13.0051	13.8301	16.5244	16.2486	19.5945	7.7381	17.178	10.7549	21.1986	30.6654	25.9404	31.4667	6.1898	11.0384	11.9807	12.3096	16.5823	16.4287	13.8763	13.8929	12.4084	13.363	14.2589	13.6975	13.3786	15.2507	18.1998
BnaA09G0040000ZS	23.1358	12.7158	14.2361	12.0597	1.3611	1.5132	1.2356	1.5559	1.3884	1.5277	1.5862	1.2013	0.8474	0.8092	1.0738	0.8555	0.5728	0.5618	0.7199	0.8871	0.8383	0.4206	0.4707	0.6471	0.7709	0.7579	0.2737	0.9985	3.3836	3.2115	4.4736	0.5082	0.4303	1.2251	0.224	9.7897	5.9248	7.6108	9.7797	12.1477	12.0031	6.7924	4.0438	4.495	5.4087	5.589	4.8307	4.8786	4.6086
BnaA09G0040800ZS	8.2129	69.9014	8.4661	10.6777	24.2506	26.1722	24.9137	25.2537	25.8567	23.1582	23.243	25.795	24.9029	27.494	26.0214	27.9747	26.8215	31.46	29.3471	27.4184	33.5269	30.71	28.994	31.3991	28.8873	33.0079	32.132	26.2546	14.7271	7.2885	3.0698	66.2733	55.6262	68.0688	0.6175	9.5591	6.039	8.9964	4.7903	3.8026	3.7605	4.8091	7.1941	9.5176	9.6341	14.0378	15.3005	8.946	8.228
BnaA09G0041100ZS	43.8342	256.211	32.2192	27.6324	14.94	14.9455	15.993	16.4729	16.9071	14.9272	14.7343	14.121	14.0145	12.1315	14.6503	11.1383	11.0819	10.8701	10.5918	10.3706	12.6737	12.6597	10.5066	13.9934	11.6596	12.7563	8.8734	15.2934	18.9536	41.8559	32.1687	10.8783	12.7895	13.7114	0.459	49.4188	65.362	74.6734	59.5216	59.3061	51.3384	45.9811	32.4379	24.7161	30.7062	31.5882	30.4511	31.9622	35.451
BnaA09G0042100ZS	22.9403	30.3517	24.1765	28.2074	21.3241	21.1878	20.8351	20.4031	21.3561	18.0497	21.8757	19.2718	20.9139	18.4078	19.116	20.4493	19.3789	21.0237	20.1138	18.6893	22.7847	21.2586	16.8087	22.0886	17.445	20.7633	13.9439	13.5022	11.829	56.1935	8.0922	11.9446	15.0297	7.235	0.2517	13.6214	22.8164	25.4515	24.0995	27.2247	23.3143	19.5542	13.7731	13.9642	10.1825	14.0785	16.4645	11.4836	15.51
BnaA09G0044200ZS	0.9494	23.2904	1.1936	1.5177	2.7382	3.543	3.4987	3.9033	3.7864	4.0019	4.1961	4.6979	5.771	4.7592	5.0124	4.6737	6.6903	7.5788	5.5595	7.2849	10.6484	9.479	7.8377	11.5697	12.408	12.3651	22.3742	1.8776	2.1613	1.7081	1.8859	100.077	59.5045	84.2212	0.1609	0.6058	2.3386	1.726	2.3335	2.1729	2.0033	0.5176	1.5053	1.0494	0.6639	1.526	2.1442	1.6801	2.6435
BnaA09G0044300ZS	29.4939	18.0316	29.4392	24.6087	19.1531	18.584	20.627	21.1584	23.7268	22.431	26.2388	24.0709	25.5052	22.5319	25.6245	23.9317	26.1435	25.907	26.9054	27.5116	30.5739	29.9173	28.8203	29.6607	36.3634	33.7781	36.3033	10.2828	9.7388	10.4944	7.7353	16.5287	17.3623	14.5715	0.9726	10.0441	7.4295	9.8731	10.3716	9.2696	11.0683	9.6135	7.1325	15.5855	17.5216	13.0166	11.802	11.8165	12.5893
BnaA09G0044500ZS	41.1776	29.3166	43.3321	36.3946	27.3577	28.5811	30.2415	32.1996	34.451	31.8818	34.8482	32.3416	37.8999	34.9853	34.5428	35.5831	36.1463	41.034	36.4333	40.2985	45.4481	44.8069	42.5561	45.8496	45.8921	46.8563	57.3303	24.7358	24.3211	17.0379	19.0073	22.7828	30.5443	34.96	2.4909	13.999	26.1657	29.2977	25.0377	23.8695	23.3534	21.0935	25.5606	32.7742	28.8283	32.3197	32.2532	31.0399	29.359
BnaA09G0046300ZS	8.2891	25.7004	29.8098	27.1928	26.8416	26.7633	21.7084	19.7629	20.6088	19.0793	21.3086	19.3852	21.4003	20.3181	17.3589	17.9944	17.2469	14.2132	16.5672	12.3549	7.4506	14.4294	10.4328	8.8717	9.367	7.7686	5.322	39.4148	21.1814	11.5787	10.5987	0.6195	0.7557	0.7348	7.8044	1.0512	4.5574	6.7644	1.4618	1.2228	1.1878	2.4974	5.5284	5.5812	4.8076	3.9124	3.1969	3.2493	1.1106
BnaA09G0046400ZS	9.6121	6.2611	8.1263	7.2968	5.0161	4.7888	5.2452	5.3006	5.6281	5.8095	6.0411	5.416	5.472	5.8628	6.641	5.6596	5.0887	5.9148	5.6694	5.2757	5.3409	6.0273	4.9808	5.4564	5.5763	5.8855	5.3912	4.6828	5.0135	8.7492	8.2019	7.3294	8.354	8.0974	8.5863	10.7724	8.6755	8.7134	8.0649	8.6305	9.0034	7.3349	4.3145	3.5589	4.7532	4.8509	5.4449	4.0129	8.0637
BnaA09G0046700ZS	54.1173	50.6184	50.7092	49.0269	15.6667	14.6301	13.9898	13.1029	15.4041	15.1932	14.763	16.2198	16.1896	14.3298	15.5949	15.2687	15.1804	19.1504	14.8879	14.4525	19.0315	19.3588	12.6246	19.1432	25.6873	21.8253	26.3535	13.5027	28.2762	39.7998	29.2308	17.1624	14.4739	19.294	8.2079	25.6098	29.9086	26.7299	34.5166	41.3276	34.3096	38.3031	9.8046	22.356	24.2418	20.2581	18.2978	18.7707	23.5916
BnaA09G0047000ZS	11.2919	5.2594	6.5002	8.9346	0.0907	0.2323	0.1281	0.0629	0.2098	0.2348	0.3148	0.1186	0.1526	0.2006	0.1797	0.1005	0.1459	0.1164	0.0833	0.2136	0.1566	0.0887	0.1518	0	0.0786	0.0804	0.0408	1.0914	3.3082	11.2679	3.4786	0.0347	0.0874	0.0519	0	17.8481	16.1761	14.1828	12.002	11.4623	9.2464	5.2635	2.1695	2.7341	4.0525	2.9021	2.2667	1.0988	1.3184
BnaA09G0047200ZS	15.7459	18.6209	15.7482	14.4066	9.8286	9.859	9.3644	9.7114	9.6884	8.9146	9.5885	9.2719	10.242	8.6274	9.6972	9.1729	9.7601	9.8384	9.5176	10.8962	9.685	10.5415	9.9962	9.845	11.3263	10.7665	10.2986	4.903	5.5415	20.3824	19.4337	17.6954	19.4875	20.4904	1.1115	15.4732	15.7719	21.8143	19.9424	20.7264	18.6573	18.9299	32.6817	20.3023	13.1792	12.946	13.329	16.9617	12.6261
BnaA09G0047500ZS	6.3463	7.6873	6.5483	5.8368	4.66	4.7999	4.5382	4.4454	4.6621	4.2883	5.6614	4.8168	5.8576	5.3724	5.528	5.5877	5.2996	5.8157	5.9402	6.8454	7.1129	7.7833	6.7332	7.4379	7.2132	8.6152	9.6497	2.0752	3.1609	9.9959	10.9506	8.6182	10.5215	8.1269	10.7371	6.8929	7.1567	7.5662	6.4052	8.2923	8.7006	4.5865	4.5115	6.3587	6.2397	5.313	5.5652	6.3408	6.199
BnaA09G0047600ZS	0.3451	5.4862	0.6741	0.3691	0.0999	0.1321	0.1108	0.0641	0.0772	0.0268	0.1047	0.0974	0.1159	0.0494	0.1168	0.0826	0.0812	0.0905	0.0787	0.0915	0.0272	0.0345	0.0575	0.0978	0.0134	0.0206	0.0366	0.4635	1.6872	0.6689	0.359	0.1207	0.4007	0.1181	0.0128	0.5821	0.3834	0.7293	0.8534	0.4512	0.678	0.5589	0.3642	0.7456	0.6332	0.4693	0.6481	0.4604	0.2716
BnaA09G0049000ZS	26.2664	10.9476	24.7792	21.4716	10.1236	10.1209	9.5395	10.0038	11.9049	10.2421	11.0631	11.1422	10.7305	10.4503	11.7257	10.9763	12.2436	11.6676	11.1666	12.7894	11.6925	12.3762	12.6416	12.7743	14.8691	14.3771	36.7608	8.6763	13.1234	28.6445	31.3144	25.6122	22.6013	26.5453	14.2823	19.1361	21.1292	19.5921	24.2681	21.265	20.8607	17.7647	13.6389	16.8761	16.8751	15.6922	15.5184	15.3911	14.2045
BnaA09G0049200ZS	33.9133	48.503	26.4026	27.0744	24.1722	23.8278	24.3228	23.5658	23.269	19.9773	20.459	18.9646	19.4985	18.7659	20.558	17.2254	16.7003	18.4851	16.4446	15.6606	18.5139	14.7297	16.3611	17.6427	16.973	17.1264	15.0254	28.6792	34.0614	28.2088	21.566	9.1724	5.9612	13.661	2.0622	69.3058	71.0463	62.2506	46.7403	46.3153	46.3485	54.73	22.6	25.9436	33.5384	26.6296	29.3652	25.9779	32.2765
BnaA09G0049400ZS	5.0879	7.9284	4.3145	3.7606	3.6498	4.0924	3.5838	5.1149	4.9044	3.8036	3.8754	3.8336	3.1888	3.8251	3.2681	3.1039	3.2811	3.7254	3.6926	3.1365	2.5371	2.7818	2.8455	2.0827	2.2581	2.6951	9.6964	9.8461	4.498	5.3847	11.6239	21.7638	27.475	34.8755	5.8966	6.8774	6.9984	8.0993	6.4335	4.8963	5.259	4.2168	3.0832	4.5906	4.1294	4.8892	3.9691	3.1705	2.8692
BnaA09G0049500ZS	20.624	19.6447	19.016	13.2619	6.4295	5.7024	6.1172	6.0972	6.6197	6.3687	7.8065	7.2937	8.0773	7.2891	8.4822	7.7222	8.0067	8.1304	9.5953	8.8563	12.7438	11.1495	10.6352	12.3477	14.4515	14.8897	12.3582	12.9714	9.694	15.9416	6.0309	6.0366	4.6764	4.5353	0.2973	18.0154	17.0959	15.0413	11.619	9.5041	10.4562	11.2	5.1768	9.3267	10.4103	8.4401	8.7853	8.1494	10.8002
BnaA09G0050300ZS	6.6811	9.5597	6.2826	4.7629	3.4987	3.5378	3.8898	4.9423	4.1253	3.9037	4.6608	4.4841	3.9308	5.3472	5.0435	4.0728	5.2312	5.0339	5.0205	5.4186	5.8536	5.9397	4.2567	6.1363	6.3653	5.9299	5.4923	5.9898	4.9448	4.2512	4.076	8.8781	9.8467	7.049	0.3738	6.3539	5.2004	5.7131	7.8193	7.9489	7.4129	4.3911	3.114	4.0304	5.1794	4.3119	5.1481	4.4759	6.1675
BnaA09G0050600ZS	12.603	33.9639	10.6142	10.1288	8.8511	7.7593	7.8709	7.4499	7.1105	6.9022	5.9403	7.7434	5.7172	5.2144	5.588	5.7356	5.8421	4.3427	5.1325	5.5298	4.6426	4.4338	4.9206	3.8751	8.031	5.3348	8.2749	22.9627	8.2183	15.0057	18.03	9.3457	11.429	14.159	3.5487	17.597	20.5247	22.5792	23.6512	19.3485	17.882	21.3813	14.9561	13.4531	14.4058	17.5474	14.6081	12.3113	8.7981
BnaA09G0051700ZS	21.6705	24.8537	20.8923	15.7679	22.8843	21.9163	21.8331	22.3952	22.904	23.3874	22.6388	22.4203	21.4223	22.6696	21.3081	21.4126	21.9534	21.9902	21.5316	23.3789	20.1883	25.799	22.2779	18.9824	19.7789	19.3204	19.8468	27.8461	16.0185	11.4893	15.6834	17.9351	22.6375	25.4752	4.0255	14.056	16.2076	20.4682	18.0216	16.2103	15.3344	15.0446	20.5556	15.5086	11.8507	14.578	14.7364	12.3308	10.8225
BnaA09G0051800ZS	23.7019	10.1848	23.1509	20.397	12.7869	13.0206	12.2978	12.4849	12.6423	13.6182	13.1374	14.8915	14.789	13.8292	14.9748	14.341	14.1505	14.3972	14.3302	14.6729	16.6489	19.0395	13.4828	17.6529	15.9226	17.6804	16.0539	6.5331	9.0515	20.858	15.0735	19.3623	28.5262	25.3007	4.9527	18.5755	22.0412	22.0763	21.2412	23.8757	23.4344	20.948	18.3805	15.3393	14.5175	17.6345	20.761	18.0336	21.6589
BnaA09G0052300ZS	14.2278	20.9785	15.6838	9.2916	4.7481	5.476	5.0749	4.9305	5.7383	5.2488	5.6403	6.0748	5.3096	5.9356	6.0657	5.6788	6.1232	6.0142	6.6243	5.9747	6.9073	6.6739	5.5952	7.7974	6.6985	8.8634	7.94	6.5105	8.3793	6.1852	6.2886	15.3803	18.6812	20.2403	2.4581	10.1682	10.2419	9.0816	11.1743	13.2129	13.2615	10.1652	21.5452	12.9319	13.116	16.2796	17.5329	12.68	18.5811
BnaA09G0052600ZS	0	5.6834	0.0525	0.1699	0.9918	0.6957	1.1189	1.3616	1.1131	1.0281	0.9327	1.4793	1.2037	1.4715	1.2524	1.5477	1.4662	1.8467	1.8464	1.3369	1.7405	1.9689	1.6955	2.2661	2.4514	1.9085	1.9263	0.8726	1.8658	0.5631	0.1977	0.5781	0.1523	0.041	0	0.0388	0.1517	0.215	0.4232	0.4299	0.2811	0.6871	0.7045	0.2739	0.2688	0.3396	0.1186	0.4292	0.6846
BnaA09G0053500ZS	18.5434	22.9334	15.0062	14.1848	9.5376	8.5436	10.4886	10.1632	10.0571	11.3836	11.7289	10.675	11.3575	11.224	13.408	12.3426	11.7646	12.1469	12.5085	11.6721	15.9019	11.703	13.1594	15.2365	15.1253	17.3947	15.9603	10.6791	10.9604	20.7983	11.4577	8.5847	10.8427	8.2853	2.1449	16.7506	17.866	15.1781	12.1951	10.7346	13.5192	11.5916	8.6549	11.1342	10.9947	9.4638	9.6875	9.4306	10.3361
BnaA09G0053900ZS	4.8598	9.1387	5.402	5.5279	3.353	3.1274	3.0259	3.4256	3.4456	3.9079	3.8717	3.9194	3.6505	3.3816	4.3108	3.9815	3.9947	5.4947	4.6603	3.4768	4.8397	5.2675	3.5365	4.0181	4.5495	5.4732	9.5997	4.2588	4.8527	4.8298	2.7582	38.282	31.6282	36.929	0.7039	4.6001	3.8008	3.8465	4.8	4.0245	4.3923	5.4372	3.2038	4.1632	5.1524	4.9565	5.8972	4.5044	7.0958
BnaA09G0054100ZS	9.6754	13.5749	7.3492	6.5132	5.3869	5.5241	5.8378	6.0482	6.86	6.8178	6.6947	6.7922	7.4904	6.6598	6.9086	6.9979	7.7859	7.4849	6.5501	7.4738	9.6955	8.164	8.0984	10.1571	10.938	10.4947	10.8828	6.2561	5.7164	10.976	7.53	5.3711	5.9612	5.2007	0.941	6.7779	10.4856	9.5183	9.4978	9.175	9.6038	7.0575	4.4927	7.7806	7.0986	6.7043	6.3845	6.8242	8.262
BnaA09G0055100ZS	25.9534	9.2402	22.9218	19.9833	31.5353	30.8313	31.616	31.1145	31.4757	33.8543	36.1101	38.0839	37.5229	37.5572	40.35	41.6131	43.5455	47.8495	47.552	53.3846	54.5255	55.4636	51.3269	56.1634	52.6581	51.2437	42.4068	29.2652	15.4077	14.13	13.9453	25.0081	27.42	21.8064	4.504	18.0792	15.8706	17.7102	16.531	15.4212	18.2552	17.3319	12.7723	19.4993	17.9944	18.6798	20.2342	15.0253	18.0165
BnaA09G0055800ZS	15.6609	9.7073	18.2783	16.5689	8.1978	9.5632	8.8911	9.6014	10.9441	10.5245	11.8574	13.0204	11.8429	10.8343	12.7221	12.0294	12.8303	11.2136	13.7978	17.3955	16.9549	14.2874	21.82	15.7432	21.8162	16.0372	28.2449	7.8873	8.1114	7.5477	9.9715	38.6022	43.2583	40.9507	2.7742	11.9878	11.3152	12.5588	13.8978	13.862	16.9774	14.8696	19.0252	27.9641	28.0064	26.0139	20.2284	25.2215	25.2281
BnaA09G0056000ZS	14.3439	9.0363	20.4414	18.9677	32.2786	29.6603	25.9557	30.152	29.4729	31.6401	30.5197	31.1886	33.1484	28.6953	29.7625	32.202	29.813	30.967	30.7789	32.8573	32.8743	36.97	27.4545	32.8557	25.5553	28.5361	13.4721	26.956	19.5059	20.7652	15.5535	10.2662	14.5143	8.9381	0.2516	21.4644	29.8418	31.8637	32.2654	31.6646	25.9137	20.2827	19.3565	16.8225	17.5817	23.4664	25.8911	18.0166	28.9534
BnaA09G0056300ZS	13.1017	8.9591	13.4027	11.7771	6.7085	6.4354	7.196	7.6438	7.9438	7.6369	8.3954	8.3223	8.8196	7.7481	9.1278	8.633	9.4099	9.4528	9.5618	10.0801	10.8823	10.604	9.2893	10.7813	10.5752	11.6616	11.5804	3.6775	6.6586	10.075	10.7539	11.9511	11.7177	12.8825	2.0591	12.427	12.0099	12.6027	11.6588	11.3812	12.4243	11.1384	9.1078	9.793	10.7058	10.0669	11.2455	10.1143	11.3269
BnaA09G0056800ZS	6.9008	11.8839	5.1431	5.3841	4.077	3.9905	4.7162	4.175	4.6361	5.2006	4.1347	4.2141	3.4307	4.0827	3.6837	3.4975	3.5423	4.0647	3.4953	3.4069	6.9245	5.0625	3.0069	6.3149	6.2951	5.8712	5.5731	8.8786	9.6969	5.6084	2.7736	4.2771	5.4078	3.2535	0.5982	9.3144	8.0994	6.8817	7.287	7.6325	6.9343	6.0418	5.9627	6.334	4.0585	6.5516	4.9768	6.2824	8.9565
BnaA09G0057200ZS	12.0165	11.5971	9.5295	6.249	8.9802	8.5813	8.2206	9.3318	8.409	7.5171	7.5797	6.8775	7.0975	6.165	6.3146	6.6344	6.0328	6.0445	5.9943	4.8729	7.124	6.2481	3.9567	7.9834	6.337	7.0006	3.9164	15.57	13.8661	7.9707	7.609	2.8357	3.0601	3.6227	3.2687	7.4475	7.0395	7.732	7.6794	6.2643	6.9118	4.9046	1.61	1.3678	2.2528	2.5567	2.7957	1.564	4.7469
BnaA09G0057300ZS	19.1983	5.5648	16.3391	14.261	15.4004	14.7576	15.126	16.607	15.6991	18.4122	19.8787	19.1742	19.2776	18.4236	19.5484	19.332	21.3518	20.4241	22.3449	22.1718	24.6566	27.1545	23.7829	24.832	23.5212	25.716	24.0397	14.4692	8.2241	14.0749	12.4265	12.9378	14.6832	12.2635	4.3127	10.5106	10.2573	12.991	12.3306	8.8874	14.8775	9.7416	5.6883	9.0831	8.3131	8.7752	10.8298	6.9844	10.978
BnaA09G0058500ZS	7.5946	10.8988	6.7022	6.3983	2.6579	2.1447	2.5308	2.6469	2.77	2.0613	2.4506	2.6082	2.7349	2.8832	3.0046	2.6168	3.2206	2.6645	3.3659	2.398	2.7582	2.4484	2.6916	3.5835	3.1713	3.3354	2.5776	3.827	4.6817	20.2714	7.23	1.0767	1.9066	1.5093	0.3378	14.4248	14.4825	11.6441	12.2453	10.2356	9.6287	7.7312	6.0824	4.3177	4.6271	3.8407	3.4533	4.3333	5.0773
BnaA09G0059000ZS	11.6489	12.3568	8.3488	8.2425	9.6353	9.7301	7.879	7.36	6.2033	7.3101	8.3805	6.4037	7.0334	5.5547	8.588	6.167	5.5459	6.1991	5.6266	7.5739	7.1832	8.2571	5.3167	6.9062	6.3665	8.867	6.2737	8.8007	6.2186	16.8987	13.7458	24.0301	39.9976	42.172	0.595	17.4965	20.8434	21.9303	19.1608	20.3589	15.1577	12.3909	9.499	8.4799	9.2349	10.0478	9.338	6.4659	10.2203
BnaA09G0059600ZS	34.1419	45.8571	22.7712	22.4945	12.8447	15.7677	15.1677	15.2255	13.8249	14.5772	15.0363	16.2322	16.6016	15.3163	18.9404	16.3837	17.3644	20.1541	20.1612	21.2043	22.6959	26.0636	21.8314	24.6378	23.4268	24.1777	28.733	15.7391	18.8571	58.5135	35.3861	33.2871	49.1136	45.8863	22.7058	91.4992	79.7414	42.4794	37.6269	34.4824	30.6645	33.9828	22.1951	23.1957	29.4252	21.7002	18.6775	13.9516	17.9278
BnaA09G0061100ZS	11.0799	12.5176	7.6813	7.6849	6.2825	7.0586	5.8788	6.3361	5.5973	5.7145	7.0893	5.4985	6.4718	4.9297	6.3943	5.6738	5.4408	6.0301	5.1627	5.9994	7.0156	6.8589	5.8539	7.2233	7.0485	8.2094	7.4653	9.5986	7.4958	15.6302	10.6655	1.749	0.8377	0.6341	0.5776	3.1257	19.5526	18.6016	18.5988	17.3414	12.5298	14.8493	9.3038	10.4087	10.435	8.3145	8.0229	7.1717	9.9532
BnaA09G0063400ZS	10.598	9.9257	9.6567	8.0266	4.7967	5.5459	6.1245	6.1221	6.2848	6.049	7.1067	6.7667	6.9807	6.7663	7.3808	7.4941	7.2322	7.4842	5.9714	6.9904	7.0103	7.7452	6.2149	7.2244	7.1512	7.0844	8.1355	6.0872	6.8047	11.0035	6.151	4.7444	5.9258	5.687	3.8087	8.9754	11.8113	11.7289	11.69	13.4902	11.9956	7.6511	11.4463	6.8493	6.0117	6.6342	7.1913	7.4854	7.4423
BnaA09G0063500ZS	9.075	14.5191	12.4379	10.5968	13.2005	13.4308	12.1929	13.2351	13.6402	13.9096	15.365	15.5183	15.1174	14.5839	14.5997	14.5987	15.5464	16.0849	14.1042	15.5644	17.169	18.3055	13.4029	16.6144	15.9278	19.4708	21.122	2.554	7.2709	4.2049	7.5555	18.1241	14.9318	18.7983	6.728	4.1975	4.7517	5.3561	4.5166	7.576	8.3386	7.1719	6.9134	8.4116	10.1419	8.756	10.1248	7.1705	12.9915
BnaA09G0063700ZS	5.6846	1.3881	20.5421	3.9233	0.5633	0.2994	0.3898	0.3347	0.5555	0.5619	1.3366	0.5087	1.0983	0.553	1.1236	0.2649	0.519	0.223	0.3582	0.356	0.4671	0.1037	0.2965	0.3576	1.9165	0.5505	0.5505	0.4163	2.1962	1.8201	7.7522	0.0149	0.0736	0.0689	0.531	5.3698	16.8914	5.9113	11.2262	7.8625	20.5552	27.8472	16.8467	22.7259	38.4518	32.4826	34.3875	21.674	20.3505
BnaA09G0065600ZS	11.9142	1.0114	4.1975	3.9719	9.6751	8.7218	9.7744	10.979	9.5229	11.6817	11.5274	12.1146	12.6084	12.6934	13.1824	12.6895	14.388	14.099	13.6057	14.0704	11.7808	11.99	11.8352	10.8046	9.7629	10.3484	8.8903	6.8808	7.5856	6.9122	7.5123	7.85	17.5738	8.5126	7.8365	4.2152	2.2682	2.2287	5.0205	5.0926	17.4566	2.1277	3.9827	7.6313	4.3812	7.0453	10.6028	10.2094	9.3494
BnaA09G0066400ZS	18.3186	34.375	18.2771	17.4498	35.5719	33.2102	37.6263	33.5656	36.0609	30.3309	32.9247	32.9749	31.87	32.8107	29.7916	26.3731	28.2576	25.1768	26.1016	21.8278	20.3252	21.6818	22.1946	18.4473	17.8258	17.1591	13.1515	46.8408	37.3655	15.7933	36.6925	21.6494	23.8957	30.4292	2.0642	16.6283	27.713	33.5092	35.2541	38.7776	31.1033	33.8764	18.5351	23.9318	24.1686	34.0525	36.8362	22.8476	28.6272
BnaA09G0066500ZS	7.1343	66.5716	10.9227	24.0715	13.8518	11.3592	12.1287	12.4804	14.498	11.9936	14.6799	14.5814	14.4421	13.3228	14.5095	15.4319	14.0079	8.4957	11.382	12.0782	6.4056	8.0039	8.105	4.2059	3.9332	4.18	7.4997	6.4485	6.5435	2.0654	2.0791	14.9348	18.2375	48.528	0.5312	2.3418	1.8462	1.286	5.6141	7.45	9.7783	17.2188	16.8042	20.795	3.3642	8.7829	12.4412	13.5692	7.9569
BnaA09G0067200ZS	13.8266	7.7828	14.1597	14.4641	2.6079	2.6827	2.2887	2.0426	2.3291	2.0175	1.9457	2.9154	2.9156	2.4361	2.4312	2.3924	1.9144	2.1938	1.8879	2.0862	2.1843	2.6148	1.6179	2.1482	3.3409	1.9742	1.5526	2.3258	5.592	3.0692	13.0431	16.9269	9.5211	12.0515	39.1702	3.1174	2.7592	4.9109	6.4886	6.2855	7.0984	5.6227	2.6225	3.9404	4.4807	4.9855	6.0584	4.6053	6.4355
BnaA09G0067400ZS	24.4828	80.019	18.1023	20.2172	21.2744	21.2844	23.8086	24.252	24.5622	27.3362	22.1076	24.4562	21.1932	22.5172	23.3789	18.668	17.4944	15.1975	18.5864	14.8486	19.5463	13.9577	16.9851	22.7679	28.2827	25.5206	36.1462	17.3533	20.2747	45.602	32.6753	22.493	17.9697	18.547	8.9118	39.863	52.6234	48.2805	44.8871	51.1877	54.8895	34.9529	48.0782	81.3409	61.2172	54.9806	26.8755	62.3896	34.3372
BnaA09G0067600ZS	51.6645	43.4807	50.6153	47.1695	27.3846	27.7948	28.0426	36.2203	33.9996	33.1864	34.1335	35.49	31.9647	30.851	31.577	26.018	30.7517	29.3175	26.6971	29.4245	31.5776	30.8871	27.6416	30.309	33.0065	34.1851	41.152	22.201	22.0576	50.5241	38.8666	52.4484	55.3101	63.4013	1.5935	29.2695	32.7123	41.4484	42.8655	41.1251	38.7321	26.1229	27.7693	34.1617	41.394	42.2252	38.4746	35.735	40.9039
BnaA09G0068600ZS	5.4384	8.4547	4.7689	5.427	3.5674	3.5498	3.5137	2.9442	3.6768	3.8907	2.7774	3.0468	2.6647	3.3485	3.482	2.9036	2.4463	2.9628	1.6135	2.781	2.6541	3.1975	1.9838	3.1216	4.4359	4.181	2.5747	6.8764	3.8411	10.2023	6.93	3.0403	5.7946	3.8458	0.2009	11.4782	10.5044	12.2315	9.8757	10.0012	8.6324	6.8765	8.1826	5.1533	6.9945	7.1499	6.5915	3.7996	5.8077
BnaA09G0068700ZS	74.1047	103.45	75.5698	70.1887	39.5214	38.3548	46.6106	48.4448	51.393	49.243	58.7718	55.968	57.9674	58.4852	63.5469	59.5319	71.7522	71.5493	68.9854	77.8219	74.4409	91.1879	95.1049	77.4452	86.6695	78.7773	125.544	34.701	40.7332	27.9877	31.4035	75.0621	70.2523	56.7863	10.82	39.2259	29.9792	45.3694	39.399	36.2486	48.9914	47.1159	67.62	64.047	71.4599	69.059	75.9414	88.0582	46.9735
BnaA09G0068800ZS	28.9492	29.358	22.3649	22.7097	13.1749	13.2097	14.3066	15.3471	14.6221	15.0013	15.5289	14.9752	15.5944	13.9912	14.8296	13.5871	13.321	13.3961	12.9532	13.7546	15.3201	13.8338	12.2028	15.4679	14.7237	15.9466	14.7971	12.022	17.792	47.8348	29.0198	9.6482	10.8379	8.2911	1.4561	44.3931	53.2527	49.4395	45.0093	50.3704	42.9232	30.9598	15.3928	20.5437	27.0152	20.2081	18.8077	19.6715	23.3517
BnaA09G0069900ZS	8.0532	8.3351	7.0229	6.44	5.6322	4.927	6.354	6.141	5.505	5.9229	5.6727	5.7389	6.2061	5.7857	5.6424	5.4277	5.6053	6.3316	5.6888	6.5223	6.9152	6.4635	5.8475	7.3883	7.7282	7.1233	6.2482	6.747	6.6221	9.3029	6.2612	3.9003	4.606	5.751	1.342	6.8499	16.7231	11.1689	12.4508	15.1685	9.3846	7.8513	7.3058	4.7338	5.8985	5.8331	6.0757	6.0855	7.3306
BnaA09G0070200ZS	17.3525	21.4412	11.6589	9.8622	4.6371	4.5672	5.7555	5.7942	6.2765	5.9812	6.9743	7.0336	7.5947	7.1726	9.062	8.1367	8.5778	9.4297	9.31	10.8061	14.1115	13.3205	10.5804	13.1494	15.2499	15.2655	15.0615	7.6783	9.2682	24.3725	7.2642	6.5233	7.1794	6.038	1.7037	21.048	26.7586	20.2251	18.8038	20.3577	16.7517	11.0767	9.5804	9.1031	9.3593	9.2009	8.3066	8.9964	10.1895
BnaA09G0070400ZS	5.8524	17.7128	11.4695	7.7818	7.5818	8.8674	9.6811	8.7217	10.2641	10.1224	10.3281	10.045	11.0762	11.3514	15.165	12.717	23.4166	13.3941	16.9899	22.3696	14.0122	13.1109	37.3656	12.0096	17.9559	15.1011	37.7945	4.4032	4.2546	2.1755	1.5295	39.3407	37.6281	27.5617	4.5768	7.1516	1.9556	3.1251	2.3748	2.8003	3.2682	6.6319	83.5302	63.5979	20.1389	16.9101	18.8395	47.893	13.4699
BnaA09G0070500ZS	19.8999	12.1296	13.2785	10.0442	8.3413	8.2281	8.1624	8.5087	8.478	8.7417	8.8831	8.4769	9.3314	8.1121	9.5935	7.9899	7.7057	8.4734	8.2448	8.6331	9.6493	8.7515	8.5623	9.8675	11.1846	10.864	11.4187	11.3634	5.4161	10.0451	6.5714	8.3453	10.1432	10.5108	0.8374	14.6482	12.3799	11.3751	10.2801	10.4715	11.2603	10.1381	7.6844	10.3848	6.806	6.9682	6.586	11.0708	8.5663
BnaA09G0070900ZS	11.5193	7.0455	9.7595	9.8671	8.4507	9.5941	8.043	9.1056	8.9378	7.4259	8.0261	7.6264	8.9942	9.3274	9.3414	8.9616	9.7625	9.6616	8.8357	12.001	13.1842	11.9686	11.0628	14.2347	11.4739	11.2233	15.498	5.1794	4.1592	15.8196	9.7274	10.6549	12.0325	11.4776	1.1766	10.6364	13.4594	13.4127	8.9171	9.4314	8.3212	6.9872	7.72	9.1491	8.3438	7.6	6.4062	7.7131	7.4741
BnaA09G0075300ZS	63.8231	98.9034	54.8378	54.9084	32.2269	31.8313	34.2091	34.7162	38.3518	38.1413	40.5571	39.5435	40.9063	37.7651	40.2569	40.8308	38.5158	42.9484	40.3772	42.9344	50.8569	47.2468	43.6383	49.3173	51.9235	56.258	52.4031	39.0268	41.5056	84.3435	43.2462	28.8369	29.9388	25.3916	8.5549	78.7269	89.3728	70.908	48.5712	46.0802	49.845	49.5223	34.4431	45.8565	48.276	44.8057	37.9963	32.7393	44.3505
BnaA09G0076800ZS	6.7946	0.1274	4.3143	10.1466	1.3539	1.5417	1.9538	2.229	3.0344	2.352	2.9994	2.3926	3.7587	1.5515	3.7101	2.6811	1.6505	2.2388	1.6713	2.2057	3.6127	4.5025	1.5234	4.0341	2.4484	4.7934	1.8699	0.0401	0	2.5584	0.516	0.6355	0.7222	0.9869	0.0177	0.9612	3.196	0.9025	3.0231	3.5754	4.7028	23.5773	57.9574	27.6888	6.3688	15.2672	3.3212	25.273	0.9985
BnaA09G0077600ZS	9.4416	5.3023	8.5506	7.0147	5.6487	5.6302	6.0044	6.4634	6.6355	7.0344	7.3701	6.1549	6.8132	6.3095	6.9635	5.9684	6.2199	6.5661	6.7161	6.6014	7.9819	6.8814	6.4223	7.8168	7.3186	9.0474	9.307	1.9584	2.6601	7.2465	5.193	5.4181	4.6625	4.8059	0.7253	5.1933	7.7309	8.2884	6.8325	6.6991	5.8273	4.6832	2.8803	4.4568	4.8664	2.82	3.3582	3.0632	4.4076
BnaA09G0515100ZS	10.2505	3.8703	6.7879	6.4084	8.0353	9.4106	10.7843	9.8507	10.3451	9.5465	11.6616	10.8054	10.0864	10.0874	9.1005	8.7476	10.1654	9.6403	10.7265	11.5308	12.0043	9.2105	10.6364	11.8933	11.4126	10.4149	8.9849	11.0071	10.9977	6.8266	3.7999	2.4312	0.6851	1.216	0.2148	0.3974	13.3744	16.9682	14.0188	13.6055	10.3318	9.5054	8.4614	6.4794	9.1915	13.8179	12.9573	9.8161	15.8144
BnaA09G0516000ZS	12.3283	0.1306	9.5693	25.4296	181.59	198.639	163.291	149.694	105.389	116.181	79.5984	98.5834	58.0147	93.9736	69.5168	57.0352	46.1339	35.4634	51.6748	40.3235	29.8721	16.6908	39.9617	26.5748	31.5209	27.37	5.4334	596.901	370.454	94.8851	31.7069	3.3119	0.2902	0.3665	0.043	190.679	246.181	256.798	385.346	312.205	204.503	323.511	261.28	55.852	128.425	300.774	258.404	188.536	301.356
BnaA09G0517200ZS	46.9857	0.5562	321.985	1166.13	3533.82	3494.1	3393.29	3273.34	3337.15	3353.92	3324.15	3366.77	3627.84	3534.81	3419.27	3906.94	3811.91	4072.39	3742.88	3501.15	3051.33	3631.62	3176.5	3107.2	2468.98	2582.97	965.576	1753.34	1293.25	407.593	106.564	3.016	1.8611	1.9142	2.0926	42.0419	447.686	865.589	258.682	279.609	159.696	859.763	561.695	550.465	427.705	191.531	341.062	157.197	69.1652
BnaA09G0517400ZS	20.6587	21.3697	21.0635	16.454	2.8941	3.5957	3.2139	4.3254	4.3156	3.2481	3.9738	4.6865	3.6425	3.9232	4.5367	4.269	4.0368	5.504	5.1803	7.3257	5.9365	6.2917	5.1272	6.1249	4.8903	6.7462	25.907	3.7404	6.7723	7.6059	30.0399	85.2918	88.5379	89.1612	3.1021	11.0117	8.4418	13.3809	17.7177	21.5061	27.0886	6.4351	7.3118	10.2332	10.2249	11.3651	12.2736	9.8516	15.5065
BnaA09G0517600ZS	6.2828	16.125	3.8554	7.1719	2.7044	2.5279	2.1276	2.5526	2.2028	0.8541	2.5292	1.8766	0.9393	1.4902	1.9308	1.0376	1.0227	0.5766	0.6302	1.194	1.395	1.3447	1.5118	0.6282	0.4504	0.1984	0.2428	6.1555	11.823	8.3438	34.1942	0.4096	0.0839	0.217	0.311	38.5801	24.9189	20.9864	20.2241	15.711	16.9915	50.8288	22.5202	38.6402	37.6204	26.8132	19.2068	27.9025	17.3594
BnaA09G0517700ZS	30.5179	8.8777	23.7995	23.8966	23.7399	24.8603	23.7681	26.6334	24.4939	24.6626	25.2745	22.3601	24.4616	22.8354	23.0841	22.1776	19.9296	23.6813	19.5769	21.9917	22.3831	21.2638	20.2626	22.2502	19.6438	22.3814	14.7346	34.0666	33.3344	24.7593	44.0791	21.688	24.5886	42.0461	27.098	31.2704	35.3537	38.4109	33.695	24.5948	25.9104	43.0232	16.6038	27.622	40.2205	32.2859	31.4325	26.6755	31.3802
BnaA09G0519600ZS	9.8884	17.1528	8.5469	5.6383	2.5476	3.0264	3.7436	4.1782	3.8473	3.318	4.0991	3.2582	3.8279	3.6894	4.5504	3.5645	2.9567	3.8118	3.7025	3.0656	2.8533	3.6605	3.0168	4.1644	2.849	4.0151	4.4314	5.9404	7.2229	9.0179	16.9525	14.6836	15.9417	17.8054	36.7055	10.478	8.9384	9.8346	6.9351	8.3866	7.079	8.4272	9.3858	4.1699	9.6361	6.8841	6.8258	6.3543	9.5662
BnaA09G0521200ZS	89.9951	85.3281	235.395	169.245	3.4757	3.2933	3.9283	3.8671	4.2853	4.1983	4.3945	4.7596	4.1471	4.2511	4.6775	4.0477	3.2608	3.2084	4.6216	4.4262	5.5553	4.0282	3.9838	4.4034	7.7269	6.3027	4.652	9.8942	9.0271	6.8742	0.7217	1.0257	0.6416	3.1855	0	1.6139	2.3982	4.4167	3.4005	2.9906	3.9252	2.6852	2.5561	6.5083	11.061	12.1022	20.3067	22.2656	20.574
BnaA09G0523000ZS	6.7144	14.3643	6.5289	5.1358	1.3857	1.8321	1.6143	2.0634	2.1527	2.0092	2.3733	2.3431	2.3471	1.9425	2.5528	1.836	2.4748	2.0444	2.0878	2.0286	1.7218	2.0904	1.7789	1.6814	1.9232	1.9377	0.66	3.1861	4.1103	7.1847	4.7806	1.7471	2.6487	3.0711	0.0443	5.7782	6.3173	8.4062	6.7115	5.9421	5.899	2.7702	1.3547	1.4613	2.5802	1.7285	2.3547	2.3645	2.4268
BnaA09G0523500ZS	25.1583	14.4286	27.4791	31.6838	54.8485	53.1825	50.7067	51.7095	51.4543	50.9295	43.9015	50.4748	44.4252	43.254	44.3868	40.9416	40.6488	38.8181	39.1995	41.1643	34.7631	34.8854	32.056	29.8796	29.6848	31.5493	16.57	65.9354	64.2841	38.5205	22.269	5.5471	2.4368	2.1683	0.0584	37.6557	46.3442	53.9631	54.6389	52.4506	42.6169	50.5427	41.9825	29.7489	30.7301	34.2722	42.0273	32.8694	44.876
BnaA09G0525200ZS	38.4675	9.2821	38.9211	37.0438	5.6856	5.3757	5.4686	5.6702	5.8844	5.2783	5.9185	4.6875	5.308	3.8456	4.239	3.0658	2.6209	2.2983	2.3419	2.0352	0.7529	1.7605	1.4071	0.9806	0.6926	0.7826	0.3953	12.1465	14.3918	8.1699	11.8213	0.3677	1.0098	1.2889	0.9666	18.1763	14.6589	15.9748	17.9145	18.8911	22.2121	21.0375	10.1284	17.5218	19.5603	15.0971	11.7838	9.5186	12.6172
BnaA09G0525700ZS	9.9309	10.0433	15.5051	19.4549	0.8379	0.9116	1.4806	2.179	1.7155	0.7672	1.0598	0.6403	0.2631	1.1138	1.1321	0.3134	0.3667	0.5103	0.3081	1.3535	0.5513	0.5479	0.3087	0.2905	0.5546	0.3817	0.3988	4.9739	4.6242	35.1204	10.5161	0.5926	0.2306	0.7031	0	7.8669	10.9394	13.8002	11.6576	10.0717	11.8609	7.8302	3.4934	4.7254	5.9602	5.9265	6.4627	4.32	4.6405
BnaA09G0527700ZS	18.5897	22.4596	8.7709	10.2912	5.2636	4.7665	5.872	3.7794	4.3083	4.6278	4.4322	3.7098	5.296	3.0035	4.5565	5.112	4.824	4.6429	4.8697	5.9559	8.5609	8.0903	8.0308	10.4642	9.1436	9.9254	6.7867	14.122	11.9375	41.2629	17.2508	5.5965	5.0825	6.2647	1.4878	91.5282	70.9998	42.641	26.6541	25.7843	19.929	19.9116	10.5651	8.7364	8.7264	10.9199	10.0028	7.6748	8.6539
BnaA09G0527900ZS	6.2441	3.9657	7.4355	8.883	6.499	6.3759	6.8205	8.3903	8.6362	7.8828	10.2002	9.0497	8.9206	9.1915	8.9854	8.5272	12.2449	9.308	11.1728	12.7813	8.3756	11.3482	14.2422	8.263	8.9972	8.025	7.3264	5.979	6.1994	2.4646	1.601	6.0002	2.1118	3.4776	0.0963	3.6213	3.9675	5.7103	7.1311	7.8171	7.0075	7.9088	4.5449	10.391	8.4444	7.7267	7.789	8.1574	6.5631
BnaA09G0528100ZS	11.9784	9.587	7.8269	5.658	0.5756	0.5878	0.5333	0.7411	0.587	0.3181	0.4276	0.1873	0.0779	0.096	0.1294	0.0499	0.0625	0.1177	0	1.0511	0.0188	0.0184	0	0	0	0	0	2.8901	5.2741	165.143	10.2734	0.144	0.1358	0.4668	0.5702	22.109	20.4327	19.8283	18.4836	15.8782	17.1139	10.042	5.3582	5.2144	7.5086	5.6618	5.3918	7.7331	7.2173
BnaA09G0529200ZS	5.9618	8.169	3.038	2.7686	1.6091	2.1822	2.4243	1.9718	2.2775	1.867	1.8816	2.0557	1.9687	1.8203	2.7363	2.1814	2.4258	2.7275	3.0069	3.0585	5.5557	3.1828	3.7493	4.9636	6.5432	5.3804	3.9823	4.0257	2.9376	12.2938	3.1745	1.9481	1.7908	0.7854	0.064	16.8348	13.535	8.6175	7.0768	7.471	5.8185	6.8416	4.6128	5.267	4.9884	4.5978	4.237	2.647	3.7471
BnaA09G0529700ZS	0	321.883	0	0.0447	0.0246	0.0321	0.0514	0.0224	0.0473	0.0381	0.1352	0.1204	0.0274	0.1405	0.0291	0.0361	0.0186	0.0367	0	0.0603	0.0221	0	0	0.0192	0.017	0	0.0522	0	0.2267	0.1336	0.0186	0.0571	0	0	0.1872	0.0202	0	0.0097	0	0.0103	0	0	0	0	0	0	0	0	0
BnaA09G0529800ZS	6.286	1.764	9.7029	9.8294	4.4347	4.7363	3.8354	4.9311	5.8094	4.6524	6.6205	4.8715	6.4707	4.3285	7.3531	4.2109	4.196	3.6118	4.2981	3.5186	2.5943	3.4591	3.1279	3.1938	2.6337	2.5796	1.3794	3.1459	6.5965	5.7585	18.6269	0.6533	3.1285	3.4307	0.4035	10.4386	12.4046	10.3955	9.9609	8.0835	10.679	16.6461	9.9166	10.6214	13.2311	10.238	11.217	8.3355	10.3063
BnaA09G0529900ZS	32.7344	23.9292	22.6703	22.0902	5.3728	5.8842	4.5741	5.8608	6.1983	3.816	4.3101	4.196	4.7776	4.2652	4.6526	3.7015	3.5435	3.5564	4.0117	5.3469	4.8693	5.1796	4.3165	5.6418	6.4304	4.3696	8.1217	4.7641	5.7655	80.083	15.497	16.8868	22.9945	27.5673	1.8317	78.7583	83.1149	47.4695	49.6475	64.4598	35.694	22.2991	19.0976	13.284	25.3441	21.0661	17.4367	12.8905	22.7296
BnaA09G0530000ZS	7.2359	2.1051	7.4448	6.716	1.5772	3.1886	2.3898	2.0029	1.7019	1.7584	1.9832	1.5252	1.3875	1.6188	2.0344	1.9126	2.0068	1.1689	1.1658	1.0789	1.8324	1.5266	0.9252	1.1541	1.4846	1.0553	0.0758	0.3702	1.3021	0.7862	0.1506	0	0	0	0	1.0336	1.6053	1.3706	1.6852	1.016	1.5781	3.2259	2.0082	2.4041	2.1721	2.8947	3.8595	1.8384	4.1088
BnaA09G0530600ZS	28.0379	21.9226	30.7911	40.8133	1.218	1.0322	0.9573	0.9338	0.8887	0.6331	0.5939	0.4213	0.565	0.4812	0.6104	0.189	0.0524	0.0507	0	1.1101	0.0325	0.116	0.0512	0.05	0.0579	0	0	2.0202	6.196	38.7219	6.6334	0.4231	0.0261	0.4884	0	11.4989	9.4976	12.9817	15.393	19.6558	20.89	9.0726	7.1329	9.3897	8.5817	9.1958	14.9724	17.4055	18.5583
BnaA09G0530700ZS	5.5248	13.8687	3.5236	2.8336	1.8381	2.6353	2.6612	1.5447	1.5754	1.0164	1.9697	1.5579	1.9883	1.5215	2.2697	3.3045	1.7622	2.5263	3.0848	3.1032	3.8509	4.514	2.958	4.4719	4.0703	4.4795	2.868	7.1174	5.6097	5.4361	5.7607	1.0067	0.8855	0.4045	0	11.1624	9.2968	8.6607	9.1542	7.9243	6.856	8.5973	8.4945	5.7295	4.0137	4.2932	4.0017	3.66	2.6515
BnaA09G0530800ZS	0	1.8534	0	0	0	0	0	0.0112	0	0	0	0	0	0	0	0	0	0	0	0	0	0	0.0114	0	0	0	0	0	0.0173	0.1195	0.0284	0	0	0	0	0	0.057	0.0593	0	0	0.0208	0	0	0.0216	0	0	0	0	0
BnaA09G0532000ZS	66.094	21.8429	84.0564	91.7912	39.8394	38.7368	33.3616	31.1887	32.621	25.3853	26.4038	25.7575	23.6806	21.3398	19.3811	16.139	15.0815	13.9847	13.3631	10.0447	4.4016	6.445	7.9243	5.3023	2.4068	3.5587	0.7534	35.8131	38.5116	22.4733	23.0269	5.7633	2.8362	6.4726	0	6.0418	38.7684	57.363	51.0714	54.8743	48.3037	53.3808	31.8953	21.9552	16.9716	29.9979	33.1596	18.7528	29.4944
BnaA09G0532100ZS	11.5133	54.1786	15.8013	13.6754	63.428	56.7081	57.1574	51.4456	51.8855	50.3147	43.9413	58.2581	44.1223	50.4449	55.8886	48.017	68.1631	53.1169	60.4333	74.9454	66.0537	45.9799	94.9907	50.6961	90.2465	47.3571	162.73	65.0364	23.8523	11.5334	5.137	85.3568	68.489	63.395	6.1783	11.6892	14.3664	17.9569	18.2387	19.4056	27.2716	19.9054	25.8913	56.7997	23.2957	21.5486	22.7043	39.5538	22.9457
BnaA09G0532600ZS	14.8222	20.414	10.5443	10.5099	7.2628	7.5278	7.4941	7.0334	7.6977	7.1532	7.3891	7.7885	7.3748	7.3306	8.5954	7.9991	7.4867	8.8433	7.9764	8.5217	8.9155	9.7204	8.8992	10.7327	9.6309	10.4355	9.1962	11.518	11.0652	13.6874	12.1503	7.1299	7.4586	8.8347	0.9853	12.0663	16.775	15.261	11.282	13.1899	11.4867	11.4721	8.4658	12.5162	13.0489	11.241	9.0746	8.2491	10.1527
BnaA09G0532700ZS	5.1585	1.562	6.1649	5.986	15.8361	16.3438	15.2549	16.0174	15.8505	16.6159	14.2471	13.7987	14.7596	15.1319	12.4358	14.4948	11.9972	13.616	13.9034	11.4573	10.4424	11.9725	11.2519	11.5373	8.909	9.2905	5.1431	45.2837	39.774	10.9205	3.8833	1.9196	0.4659	0.853	0	10.6332	20.7072	19.4574	17.0937	13.9664	9.7765	10.9344	11.5814	7.6791	8.5681	12.5712	9.8842	9.5317	10.5186
BnaA09G0533100ZS	15.5989	10.9652	13.958	14.382	5.9976	6.0362	6.5516	6.6859	6.4892	6.8034	6.8742	6.635	7.3441	7.1997	6.5529	6.6113	6.3491	7.2383	7.0046	7.5953	7.5437	7.7022	7.3078	7.6314	8.0937	7.4123	6.1895	7.898	10.7994	14.3282	8.2352	2.4632	2.8552	3.5917	0.3172	13.1707	14.7488	17.2717	15.2766	13.1856	11.9063	10.131	4.7352	5.9836	6.3861	5.5022	7.2034	5.0522	6.6424
BnaA09G0533500ZS	12.979	2.0111	9.0661	4.9175	8.4547	7.4602	8.0766	7.5779	8.9856	9.5318	8.6921	10.5424	11.7854	10.9822	13.1001	10.3212	13.7609	13.3647	13.2418	13.5344	15.2255	14.8368	13.4866	13.1198	15.014	14.1382	14.9641	2.1767	1.6677	2.6611	0.7216	3.7486	1.1264	1.9414	0	0.4921	1.0301	1.058	1.2163	1.2875	1.9501	1.3199	2.1139	3.6588	2.4465	1.8639	2.7405	3.3329	2.508
BnaA09G0535400ZS	34.6531	35.1351	16.6429	23.0062	5.5641	6.1669	7.0378	5.9345	6.4765	5.4205	6.6639	5.5399	6.532	5.2781	7.9217	5.9628	5.9853	6.8858	6.1949	6.6454	10.7359	9.5795	6.8969	9.6039	12.4841	13.0512	7.9533	10.4444	14.435	92.9838	19.8475	3.5265	3.2272	1.4191	0.1159	110.642	89.2315	42.5592	29.331	24.5043	30.5407	28.2432	12.5612	12.9136	17.0273	12.6078	12.0699	8.6292	9.645
BnaA09G0535600ZS	5.6795	4.5087	5.3828	5.0425	3.9855	3.9623	4.1244	4.5023	5.3333	4.1496	5.0787	4.8519	5.2682	4.3763	4.8958	4.5143	4.3779	5.2334	4.9938	4.9558	6.2334	6.9365	4.7864	6.3951	6.0109	6.7012	5.8243	2.5906	3.0758	9.0837	4.1646	3.4198	5.0858	4.5114	1.8683	3.9664	6.5997	6.8806	6.4306	5.6161	6.3984	4.2378	2.7463	4.3565	4.9023	5.0421	4.6911	4.2519	3.9904
BnaA09G0535700ZS	13.7693	24.9866	21.2868	15.1346	21.2295	19.2274	20.4881	20.0944	21.3804	24.8666	26.29	31.1876	29.8488	27.699	28.0577	28.2587	26.2705	24.6315	30.8402	34.3994	37.8289	31.1879	39.905	35.2708	60.4747	47.9766	55.403	28.5221	34.3057	19.9948	17.7642	8.5492	3.6646	2.3159	0.6418	7.9234	16.5387	19.5309	16.7747	16.1236	17.9189	15.0439	17.5623	32.9128	51.5602	31.6908	18.8259	23.3696	30.0178
BnaA09G0539100ZS	0.4374	3.9108	1.4145	2.0356	0.4751	0.355	0.7994	0.7545	0.7241	0.817	1.0453	2.033	1.345	1.2975	10.8238	3.9279	16.2517	4.3775	11.5885	44.1868	15.4026	10.9255	54.4999	4.4427	7.251	6.7656	38.5098	1.0217	3.1872	0.2347	0.5002	45.9896	11.1084	14.155	0.4761	1.052	0.0681	0.1186	0.1331	0.088	0.3625	15.5502	13.8857	32.6028	20.8712	17.5976	27.1601	76.8467	11.5835
BnaA09G0539500ZS	10.9814	6.1285	11.4755	7.6023	9.8971	10.5766	10.6327	9.9422	13.4322	11.2782	13.8344	12.6766	11.3821	13.0448	12.3819	13.4876	13.0284	13.1077	14.123	14.0241	14.942	14.9635	11.7613	14.5908	12.7445	13.855	9.9205	12.6792	11.0035	6.7435	6.1206	7.3138	5.3871	6.1732	0.067	7.3521	6.3182	8.3983	8.2082	6.9136	8.4629	5.2622	5.5302	7.6556	7.255	8.0259	9.518	5.8489	11.9675
BnaA09G0539600ZS	5.0629	3.7489	4.8631	4.7121	2.9638	2.7612	3.2623	3.1991	3.0765	3.1907	3.1204	3.1895	3.2855	2.7209	3.8649	3.5691	3.151	3.2821	2.8958	3.3712	3.2227	3.6988	2.8429	2.7593	2.7583	2.9091	2.2931	1.7187	2.8664	8.3016	3.8215	1.3443	2.584	1.4611	0.3988	5.433	7.6042	6.2757	5.3195	5.8884	5.5712	4.3475	3.3885	3.3223	3.8338	3.4275	4.0792	2.9821	4.069
BnaA09G0540600ZS	13.7207	11.3899	13.2186	11.36	6.0433	6.6949	7.9575	7.1892	7.6251	7.231	8.4301	7.9986	9.2588	7.5737	8.7933	8.2836	8.4642	9.639	9.1516	8.8523	9.3037	10.108	8.0397	8.8139	8.8248	10.1298	10.6964	4.1737	7.8906	9.8783	12.4195	9.9001	10.2237	11.6359	11.2772	11.1406	9.5452	10.5014	9.1777	10.9274	12.0732	7.7057	7.6897	7.0026	6.5778	6.7073	7.0752	6.3731	8.6619
BnaA09G0540800ZS	16.1523	31.6414	23.7153	16.582	1.5322	1.5606	1.7185	1.8696	2.3164	1.8525	2.5826	2.5375	2.3215	2.3704	2.8536	2.0487	2.7454	3.2365	3.5152	4.7043	4.5893	5.0763	4.7076	5.5986	10.5568	7.8398	11.7895	0.7393	1.9088	11.5682	25.9018	2.4336	1.9347	2.5555	47.9175	4.1991	5.3731	5.2012	3.7245	3.3527	4.5246	2.6545	1.06	3.5909	13.0065	5.8738	8.38	5.3184	7.089
BnaA09G0541000ZS	18.9678	20.6952	33.2352	23.6386	2.9746	3.5596	3.6419	2.7596	3.1493	2.4062	4.2803	2.2017	4.5013	2.0046	3.2137	2.3931	2.6251	1.9299	1.8566	2.0349	1.8852	2.6846	2.5381	2.8682	5.779	2.86	6.9803	2.4679	5.334	11.4063	7.9685	1.7437	1.1835	1.8467	1.207	8.5237	16.8501	16.4113	14.1495	15.5684	14.4071	11.5364	14.3779	23.0628	22.3583	22.2429	14.3327	10.7717	14.0288
BnaA09G0541200ZS	6.3757	14.3286	3.3136	3.237	3.7176	4.3806	3.6635	3.8692	3.6235	4.1619	4.9249	3.3827	2.6826	2.3424	3.4584	3.4181	2.652	4.3312	3.377	3.3252	5.4638	4.0592	3.4497	5.6803	6.5909	5.7943	6.0843	8.4325	4.8969	8.1656	4.1161	1.4679	1.4242	2.0261	0.0814	10.7972	13.3331	10.9848	8.8993	10.7354	5.4693	5.9744	4.1314	3.3667	4.3329	5.0871	3.8785	3.8593	4.9583
BnaA09G0541400ZS	15.6712	10.1622	7.5452	2.1487	0.8486	1.214	0.5737	0.444	0.4793	0.758	0.2372	0.3097	0.1499	0.1471	0.6119	0.4377	0.1118	0	0	0.0468	0	0	0	0.0437	0	0	0	0.6273	7.042	0.8306	0.7722	0	0.0165	0	0	0.6852	0.5765	1.5057	1.5602	1.3059	1.6392	0.9354	1.1785	0.8895	1.4611	0.6284	0.918	0.1683	0.738
BnaA09G0542400ZS	7.03	8.5487	6.5819	7.8498	5.4863	5.6149	4.1542	5.0335	4.678	4.9411	4.1974	4.5171	5.4943	4.8154	4.599	5.2365	4.1768	4.4979	4.1166	3.8596	4.8047	5.8378	5.0816	5.1613	6.1326	6.4118	8.343	3.794	5.52	11.0208	12.4069	17.1223	20.3042	29.5718	2.5198	9.0281	9.8529	8.996	8.6422	9.8692	9.4248	9.4904	7.0176	8.6355	9.4211	7.8106	8.4443	10.4663	8.9437
BnaA09G0545900ZS	18.323	15.719	21.0227	22.4217	67.4172	69.8045	69.9235	68.099	70.5759	73.4503	76.0194	73.3922	76.8344	78.523	69.1775	74.3054	68.5577	74.7219	67.3743	60.5814	42.6552	58.4473	44.2498	42.0344	30.2214	34.4403	16.2923	36.9775	59.8683	6.4058	3.8808	11.9004	5.0224	7.0674	0.4749	5.8371	7.756	10.0853	14.6564	17.6327	19.8138	12.6409	16.067	10.5721	13.8445	18.0075	23.6995	10.8496	31.276
BnaA09G0548200ZS	41.5651	1.3397	7.523	0.419	0.3951	0.6114	1.4186	1.9102	1.0185	1.0711	1.6986	2.7662	2.7147	1.732	2.1652	2.9198	1.7225	1.5274	0.9512	2.5959	2.423	3.9593	3.1212	4.095	3.4459	1.7984	0.3971	0.8507	3.2756	1.3504	0.0195	0	0.1149	0	0	0.5694	3.4792	3.4288	5.7342	4.855	1.2438	0.8938	0.662	2.1845	0.1461	0.3574	1.1582	1.4545	0.5845
BnaA09G0551000ZS	8.3928	4.7661	6.7281	6.2994	4.0708	4.1547	4.024	4.3223	4.2278	4.5998	4.4117	4.2424	4.0474	3.893	4.3505	4.0622	4.2574	4.7034	3.9874	4.4303	5.5971	5.5957	4.6967	5.1741	4.8965	5.4387	4.9018	3.805	3.835	8.5248	5.0631	4.4428	5.5052	3.3725	0.6937	9.9612	8.5649	8.8854	7.3249	7.4965	7.934	5.1387	3.4295	4.7216	4.5424	3.8723	4.557	3.3986	4.7625
BnaA09G0553200ZS	85.2715	41.9219	91.7129	87.8815	174.835	178.302	173.065	160.365	162.146	160.996	163.783	156.161	171.953	167.112	163.861	167.92	155.685	166.314	151.229	135.129	134.401	148.328	123.916	142.714	121.142	131.051	69.667	103.554	140.31	107.386	64.2841	6.1762	21.6524	13.0698	4.2689	55.8349	86.8744	119.665	61.815	66.7559	46.9579	79.5838	79.4657	51.0858	42.8455	43.2901	64.3897	33.7545	45.3466
BnaA09G0553400ZS	18.734	22.0426	26.2312	20.0744	21.4094	22.315	23.5993	23.3614	25.9094	26.7902	28.9864	27.5262	29.1165	31.8017	33.2032	34.7543	32.4104	36.1346	33.475	36.1301	24.9805	41.3206	29.2699	26.9994	24.7219	29.0352	24.093	17.9692	19.4035	10.0983	22.4444	25.0162	27.6178	22.0348	21.0757	8.0132	6.2296	7.3829	7.6391	9.0947	12.2642	9.8049	11.436	7.1383	10.2981	11.4342	19.7189	8.173	21.5553
BnaA09G0553800ZS	14.3751	9.5753	12.8552	10.5173	7.2985	6.3495	6.1341	7.055	8.0153	7.9729	8.373	8.4151	8.8569	9.0272	9.2862	9.4462	10.1696	9.9655	10.5787	10.7001	12.0161	12.752	11.199	10.9741	12.4713	12.2776	12.9187	5.774	7.3629	6.1802	5.3862	9.884	11.6262	10.4032	3.1952	8.0143	5.5348	7.2681	7.4745	8.0599	9.6716	6.8012	8.0415	11.476	11.5705	10.1884	9.0888	11.773	10.5281
BnaA09G0556700ZS	6.3728	4.8625	9.446	9.0146	45.5335	49.5916	49.2797	48.0758	44.555	49.096	41.0274	40.9775	38.2918	44.2359	37.5207	35.1797	31.6637	35.1403	34.8962	31.4502	34.9445	24.1187	28.7142	28.0683	23.8508	30.0434	9.5738	31.1915	50.7479	8.0175	3.8812	5.3399	7.736	7.4671	0.093	13.2675	21.1695	20.2902	17.4931	18.8755	21.9476	27.1193	37.8754	13.7776	19.4067	22.9252	35.6274	23.0682	65.148
BnaA09G0557200ZS	10.8178	8.8208	13.2471	14.3389	36.4952	38.4322	35.5691	34.2478	32.3686	35.4063	33.2041	34.0268	32.5104	34.3542	34.3832	34.4769	35.8428	36.3684	38.416	38.3207	36.0043	39.1028	32.5624	34.7293	32.0381	34.7512	32.8366	16.3929	10.8556	11.8162	7.6688	24.2013	32.5747	21.6714	7.4713	7.6179	8.8611	10.451	7.829	7.7742	7.5491	5.6471	7.6364	8.3015	5.2143	7.91	10.6204	7.7845	11.1674
BnaA09G0557300ZS	10.2351	6.5287	11.594	6.1368	3.8284	4.0636	4.8009	5.1088	5.4429	5.497	5.5414	6.2609	5.8326	5.6336	5.0854	5.9628	5.1776	4.7065	5.0694	5.2634	5.6321	5.0537	6.3933	6.1511	9.4295	7.2144	11.3112	1.8973	1.7047	1.116	65.1046	23.0988	10.4544	9.2744	291.55	1.5084	0.5105	0.9872	1.452	1.6159	2.7792	1.7401	2.2753	6.3505	6.0691	4.1445	3.4966	5.0369	5.8771
BnaA09G0557800ZS	104.895	3.2538	77.6699	78.1581	440.476	436.57	424.538	423.13	456.308	434.846	428.654	451.078	450.312	451.717	395.167	446.281	457.675	502.235	463.243	447.977	433.814	529.142	419.794	452.487	350.233	389.184	366.721	462.024	156.46	35.5087	23.4201	71.2126	142.794	39.3693	17.7614	3.6237	13.6862	27.0561	24.9964	41.3088	18.9865	25.2998	49.9853	25.9551	17.5932	36.3598	53.2265	26.5575	18.8636
BnaA09G0557900ZS	16.632	14.7252	31.6362	39.6654	98.4198	99.022	105.4	107.84	110.71	113.502	110.613	107.191	109.975	111.439	98.9519	107.571	103.929	102.433	98.4771	93.2367	71.4393	89.3294	78.4255	74.9659	62.8876	60.1506	39.6585	60.2977	31.2433	6.5266	14.7603	7.3483	4.8402	4.5057	18.1949	1.0609	4.207	5.882	3.5994	4.8167	3.8586	5.45	10.9932	12.4782	8.4761	7.5409	10.1855	9.0643	6.5912
BnaA09G0558500ZS	72.5351	10.6462	79.3926	22.3701	69.7897	63.6719	65.411	60.9471	66.8816	65.314	59.3557	72.9752	51.6469	53.9654	74.4249	48.3964	66.6929	60.2034	73.0999	87.1369	88.6007	53.9741	101.003	90.4088	279.898	161.686	524.269	4.8513	6.7177	1.1252	18.4191	56.8395	36.7127	34.1349	5.1196	3.9722	3.0503	7.0916	6.8978	3.7279	10.707	8.4192	110.477	201.292	77.6626	83.1591	60.2143	110.714	58.624
BnaA09G0558700ZS	19.1913	17.3017	32.7251	32.6656	71.7404	75.1302	71.886	68.5681	66.1532	70.5612	62.3708	67.343	58.626	63.4571	58.8608	63.7683	54.517	57.7659	61.2659	61.149	60.3433	53.0469	51.8609	55.6984	41.0382	51.6878	27.2015	66.9682	52.6712	92.1124	1.3078	5.3751	3.5131	3.4936	0.0637	1.2482	2.3983	2.9576	3.1242	4.0997	4.9897	1.2815	1.1979	1.4378	1.5436	1.8802	2.3006	1.0189	1.5547
BnaA09G0559100ZS	19.439	13.13	10.8961	8.5663	4.0202	3.2038	3.8543	3.9689	3.2791	3.9222	2.978	2.785	3.6707	2.9537	4.0258	1.8514	2.0732	1.8229	2.2539	2.2504	2.4801	3.5814	2.0434	2.5094	2.4418	3.3729	2.2442	10.8341	10.4394	41.338	12.4946	1.5523	0.5371	0.6804	0.075	46.3993	40.2082	27.791	26.6038	18.715	20.8621	14.3832	8.4059	10.0584	11.4239	10.1902	8.4489	7.0898	7.3136
BnaA09G0559200ZS	20.5104	4.1882	24.801	20.6199	16.9987	18.4358	18.8585	18.8628	18.6088	18.7314	19.8462	20.1144	22.556	23.38	22.6833	22.3716	24.9013	24.8716	24.2472	23.1987	18.5233	22.7231	22.308	20.1215	16.9919	17.7058	10.7595	13.4328	9.9325	11.3115	7.8375	6.8007	9.8254	9.8829	0.0598	13.7796	16.9862	20.1375	13.7558	14.6688	14.2886	12.3771	9.5021	13.7109	16.031	15.7623	16.6439	11.1388	16.5722
BnaA09G0560800ZS	5.7222	1.9592	4.9603	4.9782	2.4543	2.1573	2.6621	2.5509	2.6087	2.5926	3.2752	3.5429	3.0078	2.9597	3.4199	3.4708	3.4655	3.8303	3.8677	4.1094	4.1495	4.4988	3.6071	4.3819	4.5187	4.4844	4.4788	1.4238	1.5199	4.4952	2.6184	2.2352	2.0794	1.2854	2.9823	6.1926	4.5647	4.2878	4.3072	5.0655	5.3038	2.9381	2.4197	2.3147	2.2863	2.5814	2.7083	2.9748	3.4524
BnaA09G0561200ZS	9.6539	3.3695	5.0585	4.2883	0.2042	0.288	0.3775	0.2241	0.3969	0.1881	0.5121	0.372	0.4795	0.2618	0.6103	0.4485	0.3773	0.3138	0.2285	0.4007	0.5509	0.6016	0.438	0.5076	0.4959	0.416	0.3046	0.4775	1.1569	1.6685	2.7407	0.3909	0.5485	0.8594	1.152	2.1598	2.1397	2.5198	2.4474	2.2213	3.6903	4.0234	1.6508	2.407	3.7124	2.2051	1.3209	1.1627	1.524
BnaA09G0561300ZS	14.0244	8.7742	8.0546	6.8335	4.5674	4.2413	4.2456	4.3142	3.9127	4.3508	3.7787	5.2069	4.7178	4.2747	5.4556	4.5419	4.5519	5.7689	4.8944	5.5118	8.0483	7.6981	6.0043	8.5516	8.9096	10.4783	8.1225	4.4853	3.9942	12.8286	5.1617	7.7906	10.1894	5.4246	0.8996	19.8141	19.6741	13.6324	12.0307	12.9657	13.1784	9.2421	6.8581	7.2786	7.2521	5.7946	6.5219	5.6766	6.4612
BnaA09G0561600ZS	26.0718	68.8538	26.7487	32.1047	5.9787	6.4109	7.309	7.8439	6.9117	8.2222	9.2461	8.3139	8.9714	7.1686	9.2694	8.8002	9.3405	10.7815	10.5395	9.9739	14.097	17.3263	8.5967	15.0392	14.8764	16.1843	14.6451	2.5522	5.7423	6.0383	11.194	7.7844	10.0734	7.6188	2.961	9.1464	10.001	13.1895	17.9554	22.4943	20.9743	17.0518	13.1957	11.9332	11.2695	11.6612	12.6269	11.5484	20.3177
BnaA09G0561800ZS	43.7268	0.0379	54.6902	97.5987	420.659	421.653	419.953	424.702	394.89	408.068	376.424	402.841	366.681	418.513	355.447	381.486	398.691	372.725	381.301	363.192	362.529	290.462	360.298	350.255	341.098	318.531	162.95	661.621	544.981	61.9791	26.4982	55.3249	5.9462	5.5189	0.9598	95.6062	111.267	148.112	166.732	149.404	139.76	197.028	162.221	107.375	157.77	263.905	255.119	165.32	210.518
BnaA09G0562100ZS	26.5372	49.5379	38.0761	30.51	43.0824	44.0818	41.5475	45.1944	47.8857	47.1788	52.4863	51.7419	51.3961	44.8841	50.6098	51.1955	50.4912	50.0528	49.3813	52.3363	42.3947	56.7623	55.7428	37.8777	45.9228	42.882	51.4071	24.2831	30.6603	11.8969	12.7305	34.8454	35.7158	40.0471	9.4361	15.3767	14.5974	17.9883	14.3542	18.03	18.5868	35.6047	53.6865	74.7866	71.0299	68.9325	42.6212	84.6225	71.0679
BnaA09G0562200ZS	16.0457	15.4205	15.3214	16.3838	69.5701	72.9005	66.4751	66.2519	60.6161	62.532	55.0671	55.6341	49.8881	48.7841	46.5306	43.0798	40.8291	40.8218	41.3121	42.5646	39.9568	37.0936	43.37	42.8162	39.2757	33.794	28.2752	31.2179	41.6562	51.765	17.492	3.6508	4.1149	6.4857	2.2317	50.5727	98.1912	68.0818	59.6358	53.6009	50.5815	64.8572	48.8431	61.1957	59.3474	59.3089	46.7012	31.557	39.1313
BnaA09G0562500ZS	10.8229	8.6809	7.2429	5.0617	3.6473	2.9555	3.9113	3.6441	4.3659	4.4377	4.584	3.9406	4.4925	3.8094	4.0505	4.2177	4.6877	4.4375	4.3983	4.7273	5.9531	4.9975	5.0064	6.0273	6.4031	6.5981	5.948	7.4035	5.6869	8.6954	8.6319	4.4324	5.7547	5.367	0.9935	12.7256	11.6041	10.176	8.5329	10.0401	8.8442	7.0908	5.1456	7.9758	8.7517	7.5859	6.6551	7.1184	6.414
BnaA09G0562600ZS	10.1136	5.1724	11.2011	9.895	0.507	0.6345	0.6066	0.7728	0.6401	0.3804	0.4901	0.5844	0.6899	0.4311	0.5305	0.5431	0.4366	0.3847	0.4477	0.3034	0.4857	0.3318	0.385	0.2682	0.3383	0.2706	0.2251	1.1281	3.7138	4.1468	1.2401	0.0746	0.1163	0.076	0.0077	2.6442	3.2213	3.6866	2.9519	2.7946	2.8269	1.9488	0.8611	1.332	0.9574	1.2411	1.4456	0.7952	1.9414
BnaA09G0563000ZS	52.4688	54.5775	37.1947	34.8703	26.302	26.3253	28.3921	30.6661	30.4575	32.3678	32.7297	32.0749	34.4614	32.5177	34.3768	32.3113	35.9285	36.252	36.4784	36.9666	41.9576	37.4797	35.3344	41.3367	43.8548	46.1702	39.1475	32.5285	36.9351	69.4152	32.4431	19.3022	21.2875	21.1361	5.7402	68.2665	85.2306	61.8082	51.0978	46.4736	48.932	44.145	25.3524	33.2361	35.1153	34.4951	30.0167	27.1599	29.445
BnaA09G0563200ZS	14.246	19.4274	9.6198	12.2174	2.5822	2.0478	2.1123	1.7736	1.6783	1.3514	1.8688	1.5269	1.534	1.3291	1.2862	1.1413	0.9565	0.9393	0.7084	1.1841	0.5424	0.605	0.9527	0.5631	0.9679	0.4347	0.4908	15.323	31.6511	31.3239	14.368	0.2197	0.2489	0.4173	0	38.273	44.8156	42.373	36.3496	40.1323	26.3554	28.8822	15.8395	20.1613	18.5969	18.0537	18.3987	16.9391	14.2292
BnaA09G0563400ZS	23.7048	7.9636	18.8647	17.9005	5.3364	5.0107	4.5254	4.8906	4.7241	4.2897	4.5319	3.8141	4.0249	3.4657	3.7147	3.1967	2.768	2.8371	3.1722	2.6108	2.3048	2.5626	1.9017	2.6499	2.4488	2.5824	2.1536	5.3437	6.3381	12.2101	43.2381	10.2507	6.5627	6.6044	114.646	9.9517	7.8065	9.9719	9.6702	10.6221	10.8711	16.4617	7.3682	10.6793	10.9607	8.715	7.7128	8.8009	9.2716
BnaA09G0563600ZS	9.7415	6.5252	8.2856	6.8571	3.8813	3.9863	4.1964	4.2235	4.427	3.7891	4.5834	3.6891	4.1997	3.9212	4.304	3.9382	4.3955	4.6239	4.0632	4.5368	5.1909	6.1395	4.4145	5.9828	5.2379	4.1746	3.0309	3.8489	5.7123	5.2289	4.4973	2.603	3.0904	2.4136	0.274	4.6829	6.0494	6.3447	6.2827	6.5853	6.7759	6.3507	4.3759	4.5295	4.66	3.5397	5.7297	4.2937	5.8977
BnaA09G0563800ZS	50.0565	37.7771	44.1845	39.7969	39.3439	39.1704	40.0295	40.367	40.803	42.2601	41.8663	42.6675	40.7014	39.6505	42.4579	38.767	39.3581	41.3462	41.94	40.693	43.9383	43.6947	37.7366	45.5719	46.4879	45.6435	37.8938	30.8247	27.5278	57.5765	41.1333	21.8957	29.5192	23.9393	11.6483	35.8184	46.7254	49.1363	42.5119	37.518	41.9719	33.9086	21.1196	34.2008	31.2343	25.4732	27.568	19.6201	26.426
BnaA09G0564200ZS	12.0162	13.5011	7.8342	9.75	4.6026	4.7499	5.7345	4.7372	5.2807	5.6046	5.4477	4.6798	6.0485	5.4349	6.0889	5.9555	5.2589	5.8448	5.057	5.9824	8.968	7.4871	6.9916	9.3518	9.8156	11.7903	6.9977	9.9859	8.1011	29.678	7.6615	3.1428	5.6429	1.7457	0.1054	29.3919	31.7659	18.1679	16.1883	14.7343	14.5181	15.3239	8.7866	7.5697	10.1472	9.4078	8.8312	6.9268	7.779
BnaA09G0564400ZS	10.575	11.2587	4.8838	4.2275	4.1151	2.5131	3.5524	4.6888	4.0625	4.6389	4.8661	4.2409	4.8005	3.7594	4.2321	3.2108	4.2074	3.7592	3.8943	3.9495	3.9708	5.8121	3.3418	5.3829	3.9883	4.6452	3.3783	17.1585	9.1371	1.9292	1.5322	2.2817	2.8001	2.0544	0.3557	0.9592	1.8162	3.2538	3.8007	3.9588	5.5976	2.9759	2.7827	2.8	2.304	3.0639	3.2098	3.0957	2.8714
BnaA09G0564800ZS	15.3207	22.629	16.5996	17.1013	23.4891	20.8521	22.4368	23.1536	26.3915	28.9439	27.2351	31.4188	29.4916	25.6324	28.4565	30.4774	30.6705	27.0724	30.076	34.2315	42.0791	32.9738	39.6534	41.858	58.0956	50.6232	78.5019	16.3467	14.9329	9.8011	10.4826	51.7567	36.2201	24.5775	1.2993	14.3838	11.7831	10.4374	10.4534	10.6579	10.9905	13.5677	19.3758	33.6995	35.5253	28.2092	20.8526	31.4553	33.992
BnaA09G0565000ZS	8.5417	6.3022	9.0084	8.3019	7.2467	7.5649	8.1555	8.4597	9.1553	9.3308	9.4324	9.0624	10.3057	8.9965	9.9655	9.775	10.3923	10.9532	9.7553	10.0947	9.3198	11.822	8.8774	9.7564	8.6731	9.7762	7.9807	5.9299	6.7408	8.9775	6.0447	5.8005	6.9626	5.4421	1.8292	9.8929	9.9358	10.4414	9.835	12.073	9.2948	6.192	5.1606	5.4036	5.4691	5.3275	5.5073	5.3376	5.7114
BnaA09G0565600ZS	17.8349	14.0219	16.9426	15.3535	11.5573	11.1327	12.4536	13.8808	13.3394	13.4821	15.0948	13.0225	14.3094	14.0884	14.5611	12.8261	13.208	16.1942	14.318	15.489	17.226	16.1169	14.16	16.7216	18.995	19.5879	18.6081	8.304	10.9851	13.5558	11.9191	14.4432	14.3584	13.3732	3.4992	15.4663	12.9698	14.0187	15.2755	14.0138	15.5117	11.5685	8.175	14.7497	15.1918	13.0002	11.2799	12.6365	15.6349
BnaA09G0565800ZS	6.179	5.304	3.8937	4.3995	9.738	10.5858	12.7891	14.7643	18.7058	20.0759	20.5829	23.8434	24.064	20.8483	22.856	23.9142	28.1046	28.4061	32.7509	38.8915	43.519	43.9336	46.0678	41.6856	75.9575	63.0295	111.897	3.4491	1.916	7.2139	1.9207	70.1455	33.7549	22.6172	0.9555	5.0119	3.101	3.9346	3.602	4.3871	6.5309	4.3756	6.8667	13.4044	19.0421	13.0948	10.2372	28.0253	25.4446
BnaA09G0565900ZS	24.4137	162.591	15.5795	6.0299	1.6146	2.6798	3.7422	2.5932	3.4471	3.3378	5.3438	4.1447	6.3447	8.3342	10.7983	9.354	14.2837	16.7185	22.3355	30.1538	29.42	28.6403	61.5557	25.0139	31.0056	18.7504	28.1043	3.3665	85.0222	16.3804	4.8758	49.3509	75.6414	79.7935	1.2762	16.926	45.5854	14.7155	16.811	21.064	27.5483	19.3761	61.08	45.8045	91.5983	43.4732	46.9905	66.9066	53.7247
BnaA09G0566200ZS	68.0188	33.0848	49.1968	32.5183	8.1425	7.7631	7.0995	7.6319	9.6387	7.82	12.0923	9.3636	13.4152	8.2346	14.6851	11.6712	11.924	12.5332	14.3416	15.0625	12.9128	17.6157	15.8103	14.5048	11.3527	15.3779	6.8264	4.9293	9.0277	1.6833	0.3431	8.1257	2.0137	5.012	0.2205	1.1515	1.1035	2.3994	5.0939	10.9389	13.4473	23.4932	90.5785	102.012	48.9565	47.5856	56.9988	75.8642	33.9706
BnaA09G0566400ZS	5.2425	10.5932	6.7051	5.4074	2.8971	2.8205	3.9305	3.5305	3.7834	4.2909	4.9665	5.2565	4.986	4.1918	6.0893	5.2182	5.2038	4.0067	5.3959	8.4306	9.6993	4.3369	13.6517	6.3603	14.3165	7.0874	34.014	8.5797	6.2815	13.2045	7.824	27.0045	13.7419	8.277	3.2457	6.6518	3.6642	5.0011	6.3975	3.4709	5.1795	7.172	27.6677	58.0834	79.6784	46.4493	18.3654	36.605	18.4621
BnaA09G0566500ZS	7.6139	12.2562	2.7718	4.1587	3.6777	4.0666	4.048	4.0788	2.2843	3.7105	3.4333	3.2674	3.0315	2.7603	3.3379	2.862	3.5523	3.4466	3.1637	2.7343	6.0457	3.8315	3.6396	5.1315	5.8558	6.5935	3.7924	10.5282	11.1656	23.0416	7.9743	1.7468	1.7631	0.6955	0	21.5283	23.8549	16.7494	17.4616	16.2854	15.4179	15.1165	7.1187	7.0572	8.3305	7.7436	5.7016	5.8813	7.2107
BnaA09G0566700ZS	9.0534	8.806	4.1007	3.306	2.1016	1.7601	1.858	2.0649	2.1194	2.1311	2.3883	2.0833	2.865	1.8006	2.2039	2.1564	2.4131	2.5251	2.2526	1.8866	1.9617	2.8536	1.8918	2.0805	2.3152	2.5675	4.9105	1.5659	2.406	1.9226	2.1313	13.2942	8.0812	8.4064	1.031	2.3486	2.7408	2.6592	3.3136	4.2858	8.2519	2.1315	1.1486	1.7874	2.09	2.0394	1.904	2.5004	2.3065
BnaA09G0566800ZS	31.7003	17.2221	25.832	21.333	14.7702	14.425	15.4866	15.8167	16.1719	14.5801	17.2247	15.7668	17.633	16.1475	18.5044	16.6226	16.9565	18.3941	17.8005	17.4584	18.3468	17.9268	16.5395	18.3951	19.3413	20.9723	21.3055	8.7567	11.9952	45.6916	28.8498	23.203	26.4034	30.1619	11.1113	37.1759	34.6833	37.5105	33.6476	30.9079	31.4197	26.7335	18.7574	23.6159	23.3476	21.2545	19.9678	20.3401	20.1725
BnaA09G0567200ZS	7.6964	7.6371	3.5923	4.2301	1.1282	1.2176	1.4976	1.3529	1.291	1.5142	1.4015	1.2604	1.6735	1.319	1.9144	1.4938	1.6268	1.9501	1.5594	1.6956	2.8562	2.8989	1.905	2.847	3.3156	4.0514	2.6843	2.4951	3.4417	10.3982	2.2777	1.3238	4.0301	0.518	0.1408	17.9925	12.6034	6.7041	6.4412	7.0508	7.5675	5.7797	4.5292	2.4942	3.7374	3.6252	3.4899	2.9765	3.7186
BnaA09G0567600ZS	9.9141	10.0949	11.9674	15.2595	6.7196	6.9777	7.1201	7.4384	7.3353	6.2544	6.8815	6.5005	6.9957	5.7929	7.0287	5.7893	5.9734	6.1852	6.213	5.9119	4.7175	6.645	4.5467	5.0768	4.2746	4.0445	1.7032	11.7528	21.4202	22.9074	56.1029	4.909	24.5206	16.0286	28.7387	30.525	32.7885	31.1224	39.6774	42.2889	41.2181	34.7793	21.7987	22.7556	15.3947	21.502	23.6338	22.3452	21.4806
BnaA09G0567800ZS	5.3201	3.9696	3.5554	4.3948	4.2342	4.7822	5.0543	5.677	6.4553	6.3812	6.3463	6.1135	6.4145	6.4275	6.2675	6.2814	6.6635	6.5571	6.3548	7.9845	7.313	5.4345	6.2403	7.61	6.2486	7.1034	5.3162	6.5931	5.2674	4.3061	4.2545	5.8033	7.3516	5.8852	0.6234	7.3734	8.3646	7.5337	8.0284	6.4063	5.7701	4.8839	3.2465	4.1144	3.5611	4.7392	5.9061	4.702	5.4627
BnaA09G0568000ZS	15.2726	13.817	16.155	15.8773	8.9167	9.0476	9.6802	9.9702	10.3767	10.013	10.9846	10.625	11.7399	10.7485	11.8625	10.9309	12.8961	12.5445	12.0175	13.1063	13.8102	13.7293	11.9399	14.1504	13.4898	15.034	15.5304	6.7374	7.0487	13.622	15.4559	12.8503	14.4016	14.7579	4.1246	13.5717	15.2028	16.105	14.4779	14.2726	14.8367	11.7945	7.8169	10.9507	11.1914	9.0658	9.989	9.6341	11.4046
BnaA09G0568100ZS	7.6649	5.3161	4.8165	4.6443	2.1802	2.2674	2.6309	2.5011	2.6149	2.9258	3.1286	3.0555	2.9928	2.7834	3.3374	3.0111	2.6826	3.0924	3.3357	3.3519	4.6058	3.9315	3.4146	4.7136	4.7888	5.8604	4.012	3.0132	3.2107	10.9487	4.424	2.862	4.1332	1.6898	0.2438	15.7519	11.7477	8.214	6.9187	7.1746	7.1903	6.4477	4.2923	4.7205	5.6593	4.9414	4.2835	4.2791	4.2648
BnaA09G0570000ZS	25.2482	23.7872	24.6944	19.1337	23.4618	25.6788	20.1282	20.3122	20.4847	23.3258	23.0948	22.9908	23.0482	21.6152	23.3777	23.4973	22.5693	25.7553	23.9961	22.4971	24.784	24.0822	24.3762	23.7914	23.393	21.9714	19.0734	22.9441	25.8269	30.3673	15.4845	8.0329	6.9816	7.7034	4.1648	23.2903	22.2126	23.6549	14.8776	16.2471	15.572	16.2628	12.0422	15.7162	14.3704	12.1734	13.6016	11.7193	14.287
BnaA09G0570500ZS	11.9907	11.2869	13.0205	10.3599	6.6719	5.7012	6.7623	7.5608	7.4834	7.4585	9.4367	8.3317	8.286	8.8698	10.1424	8.8812	10.7442	11.609	10.1871	13.0508	12.8169	13.5525	11.1326	12.9793	14.1799	13.2575	14.096	6.2685	8.3462	8.8411	11.6633	11.8615	15.4748	16.1431	5.3038	10.8094	10.8988	10.14	10.3266	10.6669	11.1534	6.3411	4.0953	6.9549	7.3085	5.774	6.6724	6.2566	7.0111
BnaA09G0570800ZS	20.2268	18.4466	17.3232	17.5383	9.3197	8.0898	9.3745	9.3104	9.4331	8.9022	10.1936	8.4656	8.9494	9.2387	9.173	9.6598	7.9418	8.1329	8.8761	8.8321	8.4756	10.1052	8.4434	9.641	8.6884	10.2567	8.8828	7.3769	10.0625	16.3783	11.9848	6.948	5.3394	5.6974	0.434	14.6764	17.7056	17.7696	20.0147	23.8145	21.9819	16.0873	13.7731	13.6554	13.341	13.2523	14.34	13.9639	16.0796
BnaA09G0571800ZS	39.7356	46.9658	38.5514	31.8931	14.4604	14.4048	15.7338	18.7957	18.6293	18.1244	20.7435	19.832	21.427	20.5095	21.384	20.3799	21.4255	22.0159	20.2225	20.4959	20.7706	22.535	19.849	20.5207	17.3511	21.6325	18.1951	19.2051	31.6847	24.3859	22.007	16.3516	17.6901	18.2761	7.0579	28.3563	28.6868	29.1837	29.0006	28.2825	32.0843	22.1505	14.6008	18.2048	22.8393	20.1884	20.9468	18.3578	23.3827
BnaA09G0571900ZS	12.6791	15.6826	9.0396	9.9861	8.7633	8.6393	9.4091	8.4708	8.3412	9.4324	8.8536	9.5696	9.509	8.9131	9.2936	9.0515	8.4166	9.0435	10.4246	9.8666	12.554	10.3007	10.151	11.9051	13.7579	14.1205	13.4293	14.0763	10.6459	21.2395	15.4393	6.8865	8.4693	5.9496	14.7815	21.4524	25.106	18.2841	14.0348	13.8683	13.1633	12.9813	8.4357	13.8047	15.3037	12.2839	10.9697	9.6049	10.9805
BnaA09G0572300ZS	11.0219	5.0859	9.3903	8.4287	14.9227	16.8562	15.6348	16.6871	15.6246	17.2214	17.7076	17.5452	19.259	19.5989	19.3609	21.7692	21.8913	22.8027	23.5289	26.5569	31.1	25.6985	26.4981	31.8448	32.3152	33.2455	22.5814	24.5277	20.0233	12.5527	6.1233	5.6225	6.5607	3.7597	0.2931	21.3833	29.5099	26.6988	17.0968	16.6209	15.136	16.8563	9.6511	12.7483	16.0618	17.6307	14.0261	7.9265	13.4224
BnaA09G0572400ZS	10.6357	12.386	11.2714	10.563	10.1642	10.5195	11.2581	11.7093	11.5663	11.7275	11.9691	10.9126	11.3698	11.3822	12.1203	11.5166	10.6124	11.9861	11.2074	10.5939	9.8012	11.6423	9.9284	9.8806	9.134	10.4348	7.5664	9.0592	7.4003	7.5369	8.3211	5.1873	4.9757	5.8337	9.8226	5.7353	7.3821	8.6781	8.8192	10.1068	9.6889	7.2959	8.4308	7.7971	7.0478	7.949	9.5976	7.6504	7.7435
BnaA09G0572500ZS	6.601	3.6209	9.2146	11.1871	1.3475	1.2274	1.4334	1.94	1.31	1.0959	1.5693	0.9795	1.4328	0.9254	0.8802	0.9303	0.9929	0.6874	0.7458	0.9652	0.7023	0.8867	0.825	0.834	0.6028	0.8565	0.3333	5.7642	4.9926	2.9684	2.7756	0.6581	0.5821	1.1128	0.2149	2.6442	3.7905	4.2715	3.3731	3.5044	5.1138	3.6275	2.4985	2.7053	5.5987	4.929	5.7129	4.2346	5.2359
BnaA09G0572600ZS	12.5432	10.5596	12.9785	13.8522	28.4209	31.2769	31.4166	36.1261	32.2171	31.9328	30.4624	31.3604	29.4205	31.6906	27.1946	29.0941	30.6377	28.0007	27.5357	28.6925	26.4611	25.2114	25.1757	26.2957	28.3474	29.172	26.7574	17.8553	13.0689	31.9963	17.3868	6.9238	6.6236	7.5788	2.9076	2.9401	6.859	11.5547	12.6608	13.1129	11.7419	8.9991	10.8622	8.2244	9.6741	16.1338	17.8328	12.8668	23.3217
BnaA09G0572800ZS	8.9114	6.8652	9.0903	9.2289	4.9071	3.7129	3.6722	3.6881	4.6099	3.6982	4.8644	4.4617	3.9976	4.3389	9.7392	5.5193	18.6466	2.7929	10.4286	26.835	23.8766	3.0407	81.1913	13.7744	45.5958	18.0062	117.208	6.376	24.1276	4.3726	3.8525	39.861	37.8932	35.5393	0.6494	23.6674	9.5811	9.0716	13.0927	11.7126	20.7125	60.6503	122.672	208.74	189.865	152.278	116.638	209.051	132.979
BnaA09G0573000ZS	12.727	1.0972	22.6142	41.6812	190.151	178.135	161.732	152.942	133.124	133.532	120.107	116.463	104.356	116.096	89.5695	99.919	90.3818	79.8863	75.911	59.2391	37.5797	45.4941	46.4053	36.2817	25.1306	28.2593	8.5789	245.11	198.91	37.3217	3.2684	0.2973	0.1239	0.2424	0.229	14.224	25.2014	29.5308	14.1054	9.5878	9.6401	14.4985	18.9101	21.9614	8.6447	7.5413	10.2745	6.1212	2.9465
BnaA09G0573600ZS	11.5868	3.8406	8.7834	6.1313	4.0737	4.3458	4.5501	5.0495	5.4899	6.1504	5.847	6.2627	6.4903	6.0206	6.9882	6.552	6.6227	7.3431	7.1468	8.3695	7.1742	8.9972	7.2975	7.3486	7.2098	8.0749	6.1823	2.4986	2.2561	4.3238	3.0047	2.165	1.9292	1.1584	0.621	3.9772	4.3787	3.9342	4.3439	4.7208	6.3359	4.9668	3.86	5.6442	5.1542	4.5742	5.3275	6.4174	6.8685
BnaA09G0573700ZS	5.6232	2.5067	3.8281	3.19	2.3419	2.0434	2.0703	2.1697	2.5568	2.0511	2.2271	2.444	2.6486	2.2203	2.7862	2.8229	2.5999	2.4318	2.6494	2.4532	3.4066	2.9636	2.9049	3.7634	3.3976	4.0013	3.6552	2.2201	2.2849	4.6797	8.0349	1.7976	2.277	1.2709	1.0037	4.8442	5.172	4.974	5.8917	4.6395	4.0413	3.1915	8.0832	10.0579	5.3929	5.3055	6.2604	16.4693	5.4399
BnaA09G0574000ZS	9.3522	5.0065	10.837	9.7526	4.4949	4.6433	5.0758	5.7838	6.2113	5.7658	6.9332	6.2334	7.2198	6.5524	6.8923	7.1979	7.4414	7.8089	7.8467	8.3373	9.2379	9.4349	7.3326	9.0737	9.5773	10.1526	12.1822	3.1625	3.373	5.2631	5.0975	4.4444	4.2037	5.3835	0.8937	1.325	2.8272	3.41	3.4276	4.8592	4.658	2.8902	2.048	3.9773	3.6536	3.0128	3.2225	3.2858	4.2121
BnaA09G0574500ZS	21.3826	9.9563	16.9468	20.4446	10.7276	10.4196	9.269	11.4147	11.8732	11.3682	11.9978	12.2675	12.5589	12.2827	12.7061	11.7645	12.7591	11.9393	12.2436	13.8298	12.741	13.8895	11.2996	13.0394	12.7137	12.0088	11.6075	10.082	10.9203	8.815	7.7666	6.5473	7.9759	8.8317	2.2967	6.9066	8.1855	10.7431	10.1067	11.3955	10.8786	6.8156	5.3287	7.1972	6.9533	6.073	7.2944	7.4137	8.5018
BnaA09G0574600ZS	28.3305	10.9147	22.5515	19.7526	12.4625	12.8648	13.2396	13.0819	13.3562	12.8788	14.1526	13.0957	14.2572	12.2083	14.7344	14.2148	13.4469	16.633	15.9219	15.5303	16.625	19.285	14.0698	15.8353	13.8316	15.587	12.3195	4.9946	7.0467	19.952	17.3259	13.1694	14.364	14.958	9.8721	17.1055	14.2956	16.491	15.7216	16.6311	17.9601	12.0051	9.3502	9.7898	9.596	10.3315	12.6361	11.1488	14.7939
BnaA09G0574700ZS	58.2146	35.1266	60.388	54.2579	25.8352	24.8819	28.2159	29.7651	33.9281	32.5394	36.7048	30.051	38.027	33.6978	39.9252	34.6611	33.6622	37.9438	31.9496	33.7081	31.9628	42.2684	32.2907	36.732	27.7028	32.6239	26.8866	11.8759	28.9524	29.9642	44.1643	20.5949	19.6631	18.1172	9.407	24.6923	33.1982	38.6563	36.6329	37.4936	38.444	36.2607	25.1477	34.3661	34.4088	26.7016	30.3234	32.8001	47.8313
BnaA09G0574800ZS	11.0428	11.3218	10.8904	9.1507	7.892	8.8521	8.0227	8.2916	9.3992	9.5757	10.5941	10.7239	11.5383	10.4568	11.1196	10.816	11.1717	14.0514	13.2987	10.8301	10.3189	14.5793	10.1653	11.6343	11.1679	12.1055	13.6661	4.7614	5.8985	8.8911	8.7601	10.4613	13.7645	10.9367	6.0813	9.0035	7.7548	8.0297	6.6943	7.1947	8.2347	4.5403	4.3487	5.3588	5.9497	5.5602	5.3924	3.675	7.2435
BnaA09G0575000ZS	6.3522	40.3718	13.5913	15.0765	2.2536	2.4208	1.8077	2.0938	2.1694	1.2377	1.6167	1.0214	0.983	0.6507	0.976	0.2571	0.2483	0.1085	0.4182	0.6329	0.1313	0.0799	0.1432	0.0903	0.1036	0.0571	0.021	4.3366	5.3365	60.1951	44.0872	0.1289	0.1237	0.1815	0	98.6247	173.66	167.605	114.664	103.134	78.8696	40.2731	16.6617	25.628	19.4072	20.6542	12.0352	6.3233	4.3961
BnaA09G0575300ZS	89.1878	94.8736	55.368	47.7333	27.6396	29.0808	27.3829	29.6884	28.9998	33.9145	33.6341	30.0066	29.6716	30.2209	36.0123	32.0149	28.8973	33.1134	32.8332	33.696	45.4477	44.3893	42.7051	48.4456	42.4345	49.4835	32.48	42.9792	48.7321	115.708	45.2531	26.4395	21.6252	16.5156	1.1445	204.804	129.821	93.4064	62.5934	57.2539	60.3253	63.3962	31.9637	46.0219	61.3279	43.9082	37.5654	28.3129	33.5814
BnaA09G0575400ZS	14.512	567.763	18.8372	21.5813	76.5257	84.0174	71.2353	82.5275	89.0851	77.5649	96.804	84.2276	106.059	84.6648	95.8989	91.3217	91.6699	101.288	94.9355	82.5653	68.6928	92.4355	83.6849	84.614	58.4756	64.9579	23.1262	96.8827	76.9296	4.4226	7.7301	0.2248	0	0.4885	0.1607	2.7055	9.6018	13.6818	5.1085	5.4757	7.5554	22.7988	64.8751	35.6286	25.1687	48.8488	87.4289	87.2992	169.464
BnaA09G0575600ZS	10.2778	8.797	8.1624	7.4488	4.9028	4.1849	4.5161	5.0215	5.1664	4.7883	5.5031	5.0896	5.4194	5.3792	5.0937	4.9344	4.7523	5.0058	5.0064	5.1625	5.3477	5.7811	4.8127	4.9175	4.4769	5.8981	5.2544	5.7076	7.9686	7.9024	7.1881	5.5297	5.3925	5.8937	1.69	8.899	9.205	9.464	9.9529	10.5441	10.1399	9.084	4.8033	6.5044	7.6594	7.0723	7.4054	7.1369	8.6869
BnaA09G0575700ZS	100.604	55.3462	60.8996	36.1722	11.4694	13.2091	10.6832	11.5784	8.1916	11.7987	6.0053	9.1616	5.3582	7.7449	7.4094	5.7111	4.4329	3.8102	5.1408	6.5598	3.5414	1.5583	3.4436	3.1323	1.6702	3.1894	0.4422	20.3933	17.2211	66.0226	23.8372	3.4985	3.9911	0.7873	0.1394	159.789	92.1625	125.863	75.5906	69.1444	30.9487	4.4239	3.9218	9.3558	8.2309	1.6385	2.0009	0.2237	2.5017
BnaA09G0575800ZS	12.0842	0.9306	12.1911	13.8468	32.5623	32.6464	30.8481	29.9493	28.0732	26.7711	25.572	27.3769	23	25.002	26.525	26.127	27.7023	20.8494	25.1257	22.9389	43.1088	17.6093	25.1686	36.9397	39.0778	35.5517	37.8766	11.9473	15.3821	23.8672	125.595	28.1927	26.4762	27.9545	4.3686	36.3466	51.742	55.235	54.9492	43.1948	44.8048	85.4617	25.5884	43.9035	24.9336	48.3583	55.2593	27.4131	28.0833
BnaA09G0578300ZS	5.82	42.1361	10.572	12.0114	1.1385	1.1054	1.2925	1.5941	1.524	1.3652	1.6115	1.8824	1.7611	1.9066	2.1	1.7106	1.8878	1.9573	1.74	1.5632	4.0361	1.8713	1.9506	2.8776	3.3438	4.2196	8.2509	2.2785	4.067	7.3778	17.3007	23.1156	29.4599	23.1792	18.7216	2.2806	1.369	1.2337	1.5876	2.0182	3.6246	2.0664	7.2919	9.3434	1.8986	2.9866	3.9138	8.6555	3.9846
BnaA09G0579600ZS	9.4774	3.6131	13.0074	15.5075	12.2521	11.395	12.3916	12.4027	12.3662	12.8742	12.5953	13.563	13.5797	13.1945	14.3706	15.4528	16.6732	15.0874	17.6213	17.2946	17.3363	18.637	19.8816	17.2676	14.8947	15.8392	22.6855	11.7874	8.3064	13.1193	4.2804	12.0832	12.0548	12.135	0.1141	3.8111	7.1785	7.1402	9.2174	7.5959	8.3091	7.2148	8.2865	9.0728	9.1599	9.3545	12.0194	9.1337	11.5702
BnaA09G0580500ZS	12.9061	8.9578	11.4054	12.0324	4.3727	3.4773	3.6717	3.9656	4.0168	2.9174	3.983	3.1327	2.9903	3.0308	3.3774	2.8579	2.3067	2.3157	2.5053	2.238	1.8793	2.2035	1.9301	2.1056	2.0145	2.3507	1.7255	4.8402	7.8083	19.5277	8.4041	1.3247	1.4696	0.8468	0.1055	24.8629	24.8465	27.5869	21.2015	20.102	19.6493	12.3487	5.9928	5.8032	5.8796	5.6991	6.0695	4.9084	5.6761
BnaA09G0580800ZS	131.189	12.548	130.199	179.826	1.6019	1.6448	1.026	1.6492	2.0684	1.4083	1.7896	1.6025	1.895	1.0359	1.2461	0.542	0.4434	0.2154	0.3376	0.256	0.1129	0.1232	0.1066	0.1636	0.114	0.3184	0.0492	6.1346	17.8783	0.205	0.1173	0.0184	0.0198	0.0365	0	1.4879	0.818	2.2245	2.3367	3.3604	10.6431	5.961	14.8242	33.5804	35.482	32.4868	28.4701	26.991	26.0168
BnaA09G0581100ZS	11.841	2.0007	6.5597	7.3729	7.6265	5.9518	6.9864	8.6581	6.719	6.0039	7.4782	6.6072	6.0903	5.9467	5.8783	5.8952	5.3209	5.8256	5.0904	4.7276	7.0797	5.1079	5.1161	8.0969	5.7264	8.888	3.9476	27.0007	16.6062	5.7081	2.2127	1.1467	1.1556	1.8431	0	3.1089	4.8448	7.0563	5.9388	3.8374	3.7948	4.6297	1.8472	2.2774	2.9851	4.8673	4.8817	2.7172	2.3731
BnaA09G0581500ZS	9.4143	4.1791	19.3902	11.2485	5.46	5.2315	5.4074	6.4911	7.0618	6.6642	9.4575	7.072	9.8085	6.9746	8.7795	7.2808	7.4427	8.0549	7.5862	7.7273	8.6871	9.2036	7.8101	9.574	10.5666	8.9081	20.2048	2.7008	2.7446	10.7229	6.7905	27.4133	42.4545	58.7493	5.2037	4.7444	6.1157	7.7884	7.9283	7.6889	8.4306	6.6741	6.1896	15.5566	18.998	16.1221	9.0675	8.4357	10.979
BnaA09G0581600ZS	14.6281	12.8351	36.7452	13.821	9.071	8.9671	11.434	11.4602	11.6321	11.0208	13.0807	11.5407	13.0176	13.4342	13.2314	12.0379	12.1547	12.0045	13.3988	14.3196	17.2566	14.3544	14.0842	16.3398	18.2617	18.0544	21.2294	5.4687	11.3675	16.2093	10.4282	25.0815	43.973	71.1503	10.5505	10.6546	11.7609	14.0707	12.3468	13.9914	17.4558	11.2994	30.848	32.0675	42.1868	32.1221	20.4903	25.4106	19.9747
BnaA09G0581700ZS	249.107	24.9267	255.569	254.165	7.7089	7.2364	6.7452	6.018	5.9454	4.1419	4.51	3.9356	3.4316	2.0218	2.9291	1.5779	0.7125	1.2596	0.6529	0.4774	0.1986	0.2367	0.049	0.3171	1.0703	0.1944	0.0342	3.1894	19.311	3.0624	7.7894	34.3047	77.3952	25.5554	0.046	3.5034	5.3249	9.3136	19.5418	15.0091	41.4071	14.4893	77.0837	89.6865	74.4801	100.513	87.4152	76.6319	62.2955
BnaA09G0581800ZS	19.4966	7.6866	15.0489	14.805	10.9907	12.5197	12.6685	15.9487	19.7183	15.078	19.8922	15.8606	18.5438	15.5737	17.8395	12.5352	16.2251	21.068	15.4749	15.6187	16.4982	13.7551	14.5023	14.071	13.6991	14.3979	12.8678	3.8329	5.3565	7.9583	8.2811	6.0153	4.469	6.7498	0.1985	7.7039	9.188	10.2654	11.1358	11.5067	14.8491	7.2482	6.5315	10.4631	12.65	11.0359	10.4158	10.6323	12.0197
BnaC06G0133300ZS	60.2399	21.1684	49.6605	39.3151	19.2637	20.2795	21.7261	23.2647	25.8317	25.7796	29.4226	28.0036	30.1418	30.9771	34.1846	32.0882	34.4748	37.3099	35.838	39.0969	36.3562	45.2355	37.0433	39.0697	38.586	36.9713	50.6127	10.6487	12.9377	11.289	19.3573	132.489	172.522	194.868	15.9589	13.811	9.3331	9.2228	10.8146	14.6087	17.7168	13.2764	16.3586	17.9223	12.8717	15.0435	17.5848	24.9541	27.0332
BnaC06G0137600ZS	5.7815	6.1322	6.7543	7.0592	4.588	3.9895	4.1916	4.6957	5.354	4.7955	5.6964	4.8668	4.9313	4.7264	4.2361	4.2963	3.8991	4.1339	3.936	3.6822	4.0713	3.6285	3.4531	4.2049	3.6594	4.3105	3.3492	3.2856	4.9462	6.5405	5.5375	4.4726	3.9816	3.7867	0.2141	5.3324	4.2662	4.5684	5.1527	5.2854	5.8486	5.6377	5.279	5.0518	4.1263	4.7178	5.25	4.8079	7.3549
BnaC06G0138600ZS	0.0212	1.9569	0.0094	0.0071	0	0.017	0.0072	0	0.0463	0.0214	0	0.0467	0.0505	0.0154	0.0718	0.0123	0.1002	0.1568	0.0786	0.1988	0.4375	0.2213	0.2983	0.3925	0.3758	0.2846	0.7944	0.0091	0	0.0213	0	0.0167	0.0355	0.0188	0	0.0116	0.045	0.0138	0.0124	0	0	0	0	0.0176	0	0	0	0.0137	0.0354
BnaC06G0139400ZS	12.872	18.3839	12.3251	9.9478	6.7619	7.2099	7.1207	8.4692	8.6467	7.7526	7.8599	7.183	8.861	6.7954	7.7082	8.2236	7.0016	7.7237	8.1606	6.6644	8.8609	9.5293	5.8232	8.6179	9.2039	8.9336	7.6878	16.2855	12.0356	8.0468	6.0617	12.0938	13.4855	6.342	7.7438	5.2799	6.0412	6.3219	6.8936	8.1281	7.6391	50.4248	277.815	66.882	7.7344	14.9673	8.2825	61.5217	4.0833
BnaC06G0140900ZS	11.4535	6.1926	10.8222	10.4704	7.3248	7.037	7.5425	7.5678	7.8895	7.4035	7.7625	8.6784	7.7222	6.9706	8.7326	7.7519	8.3526	8.2741	8.5941	10.4824	8.3093	10.2298	7.618	9.924	7.82	8.6223	8.0682	5.0573	4.7486	10.9169	11.7641	9.0637	13.9917	14.9501	4.3062	7.6531	9.2788	10.8581	12.042	11.8834	10.7568	6.2913	4.6694	5.9861	6.1026	4.9694	6.6479	5.2259	7.0723
BnaC06G0141400ZS	8.5261	28.0455	7.1591	4.0815	3.5112	3.9549	4.9256	5.0691	5.4345	6.3694	7.324	7.0084	7.438	8.4254	7.9439	7.9075	9.2434	10.2912	10.591	10.7586	11.7871	12.6241	9.8013	11.5703	10.789	13.7166	12.6192	3.0243	5.1225	2.2561	2.94	10.6715	7.3719	5.1589	0.358	3.2043	3.142	3.3062	2.4325	2.377	2.19	1.1988	1.1326	1.4482	1.6406	1.7011	1.6375	1.7216	3.2457
BnaC06G0142200ZS	22.6158	14.9774	22.5447	19.1142	10.7153	10.4393	12.172	11.9881	13.1724	13.0359	14.2674	13.1572	12.9383	12.228	12.9335	12.192	11.9133	12.6425	13.1135	12.629	12.286	13.2486	11.5312	13.253	11.4147	12.0291	11.2614	7.0116	8.184	25.0123	18.5199	18.5987	24.1221	28.571	3.8283	19.622	21.1603	23.6889	21.9801	24.49	22.0431	17.8121	13.1442	11.0663	11.8051	12.0371	14.2778	11.1609	15.438
BnaC06G0147100ZS	38.8607	28.157	42.2206	38.039	6.8691	6.9367	6.7262	7.1319	7.3755	6.9201	8.2889	7.2229	6.9691	6.4886	7.3209	5.6576	5.7341	5.1992	5.5605	6.0389	5.2289	6.7303	5.3864	5.7625	4.9715	5.4755	5.4811	10.9434	14.4551	13.0948	13.3695	22.5933	33.3859	33.1904	0.663	19.936	21.9963	26.076	25.7577	25.432	27.5938	18.0107	14.702	16.4355	17.8007	16.8766	19.0815	17.0978	20.6384
BnaC06G0148300ZS	65.7757	44.9613	80.5695	68.3736	51.4933	53.6753	52.6916	53.206	57.4981	60.882	63.6011	59.3328	66.4386	61.9316	65.2352	67.3013	65.1921	69.6183	65.4924	70.1613	70.257	76.3754	66.6148	75.9119	62.6502	70.7105	75.5857	33.4793	41.556	14.994	17.7888	59.6357	62.66	71.7859	7.5795	13.6266	14.1249	19.7153	22.9616	24.689	28.3707	21.3821	24.8308	31.4563	26.7802	30.8501	38.6749	34.3027	44.8362
BnaC06G0149700ZS	12.0568	9.2259	7.7633	7.8662	4.7054	4.3044	5.6139	5.1708	5.154	5.2419	5.5636	5.054	5.8869	4.7558	6.1931	5.7926	5.6821	6.2304	6.4619	6.8188	9.1017	8.9129	7.4478	8.9837	9.8112	11.3217	9.0778	5.1944	4.3187	16.3648	8.0348	7.1639	11.1225	5.2909	0.8291	18.4284	14.9517	12.2994	11.0299	10.4388	11.5185	8.5267	6.1338	6.0985	7.5788	5.6819	6.512	5.3215	6.2053
BnaC06G0151300ZS	16.3918	2.2005	10.895	9.2703	5.5512	5.7865	5.2457	5.3685	6.1612	4.8979	7.0779	5.3558	7.767	5.4837	6.5794	6.195	6.3205	6.9361	6.7372	6.8135	7.1819	11.0358	6.5009	7.2	5.7241	7.7873	9.7421	2.3842	2.4111	5.1897	6.3996	0.6162	0	0.7425	0.4759	0.2603	5.2172	9.09	8.0832	9.0509	10.3215	7.1848	2.3553	3.7181	4.0885	3.9931	5.7568	2.5021	5.5479
BnaC06G0154800ZS	21.0818	24.7469	22.3007	17.8414	19.6781	21.1217	23.1248	24.0437	25.1917	25.0745	26.0762	25.4019	26.0563	24.2738	26.036	24.0118	25.4455	26.2223	25.1106	26.962	27.7493	26.6143	23.5579	27.4257	24.7787	28.678	24.5365	13.569	18.6725	16.1726	21.5872	44.8098	46.6029	52.8499	2.5037	18.4819	21.4546	26.6006	20.5738	23.3819	22.6715	18.1204	14.9582	15.1019	17.7491	21.4652	20.9851	17.022	27.1707
BnaC06G0155400ZS	21.5818	9.2117	28.4593	21.1844	14.5042	13.8078	14.8908	15.4123	15.0531	15.5785	17.8334	17.1962	17.7675	15.5991	18.6287	16.8466	17.8469	18.9743	19.9272	17.79	20.6171	23.3237	17.4281	22.7155	23.4808	26.7803	28.1685	7.4526	7.4306	12.9598	14.4182	23.0982	21.2245	22.5328	1.9532	10.4465	10.5979	11.918	14.6337	14.5784	16.919	12.7214	7.2687	7.6276	10.05	9.7261	12.3825	7.4651	15.2011
BnaC06G0155600ZS	11.8827	17.9572	3.8558	5.3794	13.3278	13.7113	17.8515	21.0502	26.1187	27.2048	32.9139	33.2085	37.3353	40.0955	42.8262	42.9284	39.3583	38.8788	49.7932	43.6919	33.7784	49.7044	40.1164	37.4377	39.4983	45.4426	58.7481	3.6231	0.3583	0.3585	0	3.3633	0.1471	0.727	0.0757	2.2014	1.6485	0.2347	0.0618	0	0.1367	0.1362	0.1172	1.1797	1.4237	0.4119	0.5068	1.7928	2.5454
BnaC06G0155900ZS	24.6141	12.2606	23.4021	25.3735	14.9429	14.6352	13.6173	14.1999	15.1963	13.966	15.501	14.2075	16.2003	14.0428	14.8092	13.5431	14.4827	14.4394	14.1949	14.9974	15.533	15.9437	12.7637	15.95	13.4949	16.1395	13.8145	10.8928	13.1622	14.3137	10.8182	23.9309	17.5895	20.7658	2.0653	23.635	20.6491	20.6501	18.1494	19.3769	21.8467	18.9098	27.6069	24.0115	21.2184	23.0534	24.2677	19.9294	26.576
BnaC06G0158200ZS	35.801	10.1818	58.7049	75.4065	18.7889	17.6087	13.3116	19.0455	23.2944	13.5048	26.6331	16.0309	20.2966	9.2024	13.6254	8.5075	5.2031	7.6693	5.3415	3.439	1.9934	5.6909	2.2446	4.2185	1.8513	2.1801	0.8267	1.374	8.7802	1.6123	0.9241	9.7482	17.4177	15.3044	0.1537	0.9789	1.6683	3.8161	11.6512	21.6017	32.6518	50.2762	54.8411	22.1333	20.682	47.7223	69.6649	19.5043	96.3064
BnaC06G0158300ZS	4.4936	5.2511	4.5878	6.4216	8.9032	9.3194	10.459	11.3027	12.3597	13.0643	13.3806	14.2583	14.0419	13.3964	12.155	14.1736	15.1266	14.8394	16.0863	17.0502	16.4217	16.1118	16.7464	15.9499	21.8906	19.5584	14.0445	6.5472	4.8793	4.4533	1.2935	2.6928	1.6124	1.1619	0.0239	4.1117	4.1692	5.9397	5.3788	4.6918	5.0448	4.8087	3.3798	4.2919	7.1815	6.4169	5.8276	4.5188	7.791
BnaC06G0160200ZS	4.728	6.0486	4.1908	4.4476	0.833	1.3648	1.3557	1.5457	1.2981	1.1752	1.6875	1.3674	1.6128	1.1001	1.2922	1.3315	1.0488	1.0129	1.2098	0.8873	1.2103	0.9924	0.9954	1.6625	1.4772	1.8912	0.8797	1.7193	3.9756	4.1007	2.7593	1.0313	0.741	1.2191	0.0798	6.2325	5.2394	5.4146	5.514	5.9043	5.331	3.5255	1.588	1.7736	1.4576	1.7391	1.5486	1.3118	2.6894
BnaC06G0160600ZS	5.225	4.6716	0.7264	0.4335	0.1536	0.2637	0.1639	0.255	0.306	0.195	0.48	0.3583	0.3961	0.3985	0.6892	0.4992	0.3118	0.7068	0.5001	0.6837	1.2199	1.0436	0.8657	1.4084	1.3225	1.8896	1.6075	0.123	0.4088	0.2313	0.0219	0.0526	0.0114	0.265	0	0.0536	0.1885	0.445	0.4321	0.4538	0.3299	0.4003	0.3859	0.0518	0.2845	0.2116	0.4888	0.2625	0.395
BnaC06G0163400ZS	10.6829	7.8695	8.7335	8.7255	3.4648	3.5563	3.4402	4.2068	4.18	4.0155	4.0832	4.3984	4.4919	4.1815	5.1137	4.3425	4.0382	4.9441	4.8891	4.9183	7.1249	6.8205	5.2627	7.2946	6.595	7.7937	6.3607	3.1866	3.6159	7.7285	7.383	3.8188	3.6404	4.2661	0.4186	15.7119	15.6389	13.7003	14.185	16.9383	11.9159	10.7875	6.4024	7.4299	6.2673	5.6628	6.0146	6.3231	6.5951
BnaC06G0163600ZS	6.6675	11.4319	6.5572	7.0366	4.1293	3.8936	3.7657	4.2171	4.1822	3.9039	4.1389	4.4995	4.5495	4.5107	4.1869	4.9909	4.5135	4.0439	4.4818	4.1864	3.8252	4.4045	2.9671	4.0314	3.3039	3.5253	2.3702	5.9688	5.8984	2.7783	3.0708	3.7958	4.3001	2.7655	0.2888	3.5891	3.0715	3.7003	3.1471	5.2546	4.7247	3.0672	2.0564	1.5695	1.2767	2.2448	3.146	2.4747	4.4041
BnaC06G0164700ZS	13.9097	9.738	11.0752	9.2421	6.9965	6.6453	7.4532	7.1095	7.7989	7.4208	7.748	7.7669	8.6907	8.6439	8.6602	8.0992	8.9183	8.6538	9.6197	9.9153	11.4881	10.8236	10.8925	12.089	12.1871	11.3774	11.3779	6.97	6.5827	14.5964	8.1373	11.1098	15.8512	12.6894	1.4823	24.0963	20.1391	20.4796	14.9737	16.6398	13.2964	8.9862	7.791	9.5294	7.4566	7.3904	8.5075	8.6073	7.6262
BnaC06G0164900ZS	8.7683	5.6239	6.6263	5.815	2.2039	2.2744	2.2309	2.0544	2.6218	2.1656	2.8332	2.3799	2.7524	2.2341	2.5574	2.5224	2.2554	2.369	2.4406	2.4263	2.0553	2.7157	2.2103	2.4206	2.0265	2.4409	2.2933	1.7386	2.5555	9.27	6.0008	2.32	2.7282	2.6773	1.2824	14.1354	13.8619	15.9915	10.1309	8.2988	7.8653	5.6922	2.7648	3.571	4.1498	3.1099	3.5265	2.8609	4.1252
BnaC06G0165500ZS	60.9522	33.5839	73.8978	83.0323	14.9767	15.8844	16.3236	18.0215	18.2425	17.631	18.1103	18.4082	18.142	16.9234	18.4402	16.6354	17.1789	18.7017	18.0958	20.4458	19.32	19.3579	18.5935	18.9436	18.0625	19.055	18.0334	9.4629	11.0169	29.787	30.3624	36.567	40.165	47.9193	0.5137	15.777	18.2315	21.4364	20.9858	20.9159	24.8033	17.7491	12.9606	24.8124	26.928	28.3233	28.8001	27.0418	27.0529
BnaC06G0167800ZS	1.9826	15.7442	5.2785	1.7939	1.9684	3.1255	3.28	2.9408	3.5977	3.3609	2.8876	2.9284	2.9002	3.7416	3.5391	3.1891	2.8272	3.3079	4.0582	3.1332	2.3662	3.1336	3.8056	2.5138	1.6931	2.0896	2.3293	38.4408	51.3	0.7669	2.0462	5.3454	15.2675	8.1491	0.2063	1.0559	1.7567	1.714	1.4648	1.4791	1.8427	3.2183	4.2159	1.4043	5.9046	5.725	4.8461	1.1571	16.4122
BnaC06G0168000ZS	7.0255	16.7653	4.7002	7.4933	3.5329	5.584	2.202	3.7832	3.6736	4.0666	4.0068	4.6448	3.7974	2.8435	3.1034	4.0545	3.0659	3.64	5.0236	3.4361	3.7841	4.6107	3.4034	4.7344	3.2934	4.5614	5.3305	3.1928	15.7584	5.2696	4.3556	4.7522	2.6129	2.3279	0.2931	5.198	5.3356	6.2906	4.6499	6.9461	5.0978	8.4473	5.3949	4.909	6.6355	6.3791	7.6224	4.5943	7.6629
BnaC06G0168900ZS	0.9831	18.197	4.5747	4.9509	0.2553	0.9033	1.6314	4.7419	3.0236	0.1951	0.5616	1.0673	0.4092	2.196	2.5624	1.2016	0.4493	0.4269	0.3009	1.729	0.8454	0.6914	0.3152	0.4156	0.2626	0.2531	0.172	1.1526	1.2072	0.6255	1.0347	0.1015	0.017	0.0845	2.3293	0	0.1976	1.4853	1.8835	0.6066	0.2228	0.0975	0.0508	0.1465	0.0866	0.016	0.1045	0.074	0.0944
BnaC06G0169700ZS	1.2515	12.8859	0.7272	0.774	0.1209	0.1044	0.336	0.3121	0.1857	0.0656	0.4264	0.3159	0.205	0.4012	0.7128	0.3307	0.243	0.6238	0.4452	1.3166	0.6185	1.0784	1.3335	0.6891	0.8838	0.7996	16.4226	0.1611	1.3913	0.5349	14.6283	6.8935	2.5766	1.7169	74.0143	1.7496	1.766	0.4891	0.3682	0.72	1.2725	0.1187	1.5405	1.9597	5.0281	5.0852	5.1625	2.9875	2.5247
BnaC06G0169900ZS	2.8121	4.3172	2.9945	1.7834	0.9484	0.8773	0.3362	0.817	0.8341	0.3803	0.9762	1.042	1.0465	0.7203	1.0992	0.8976	0.4196	0.3633	0.2531	0.1442	0.0591	0.2859	0.1008	0.1434	0	0.0439	0.04	1.3239	2.1959	0.355	1.7219	0.0811	0	0.0203	0	2.0455	1.1485	2.5024	3.6118	1.8641	3.391	2.9455	1.6467	2.3625	2.1631	2.4544	0.8444	0.5249	0.6529
BnaC06G0170200ZS	11.2154	25.6545	7.4402	8.8781	4.6584	4.4983	5.4366	3.883	5.1016	3.2765	3.4584	3.3076	3.288	3.3221	3.1903	3.0663	2.436	2.8793	3.6782	3.5595	5.4384	5.0737	3.0413	4.8461	5.6816	6.7512	4.0392	10.5684	11.8999	41.8107	18.4587	3.6506	2.0237	2.5549	0.1217	107.404	75.877	40.4647	32.2272	24.6273	24.1926	23.3874	11.8061	9.849	13.6799	15.8938	9.4805	6.066	6.7942
BnaC06G0172900ZS	18.7986	7.4271	16.6945	12.8586	9.244	8.914	9.8338	9.2412	10.0279	10.1785	10.0336	10.3079	10.7845	9.9125	10.7791	10.7621	11.151	12.7073	11.7135	12.2755	13.1945	14.5839	11.2152	12.6939	13.058	15.3323	18.6515	4.3323	4.8011	12.3196	10.0289	22.4682	23.8802	17.5144	4.6013	13.1723	10.871	12.2947	11.406	12.8054	13.9026	8.0591	6.5381	7.173	7.5547	6.8033	8.1035	5.8965	9.684
BnaC06G0173000ZS	12.9129	6.8081	9.5016	9.8029	6.1293	6.239	7.0895	6.1046	7.8032	7.1851	8.9167	6.6748	8.9698	7.1142	8.2789	9.6201	7.5135	8.7283	8.9987	11.409	9.7275	12.2032	9.5069	9.543	10.039	12.2644	11.0198	8.2549	5.0786	20.7115	7.4121	7.2469	11.9093	6.3222	1.0895	18.9147	15.0661	14.0324	14.1579	14.726	14.9072	13.6324	7.5883	7.3322	7.9475	10.2512	9.3274	6.7306	8.569
BnaC06G0173500ZS	23.6428	11.6038	18.3883	16.5078	10.5404	11.0833	11.2106	11.4958	11.9976	12.3481	12.585	12.5941	12.1991	11.4123	13.4497	12.141	11.5855	13.3874	12.4598	11.8773	11.3729	14.0948	11.4547	12.8504	12.1475	13.6304	12.5105	7.114	10.9567	15.875	10.7594	9.5302	11.3536	8.1525	1.7864	18.4058	18.6676	18.6642	15.6274	16.1356	15.3391	13.079	9.1745	9.7947	9.8893	9.0095	10.112	8.912	11.723
BnaC06G0173800ZS	206.955	71.5246	95.2435	92.2684	53.6932	56.1848	62.7132	70.6547	68.8085	65.5961	72.5056	65.8566	78.7924	67.4186	77.6338	78.2482	81.3979	101.75	83.7629	99.3826	124.502	114.064	94.2222	136.906	128.245	137.126	167.598	21.7586	20.8651	16.5013	169.328	143.704	108.305	125.52	26.5788	22.131	29.54	37.2014	46.6389	65.372	80.6261	53.8617	59.7165	63.0351	64.5391	82.6385	98.16	125.138	141.915
BnaC06G0174500ZS	10.0207	9.7066	10.9504	10.9763	6.2094	5.7085	5.6488	5.3695	4.9743	4.2065	4.4457	4.5702	3.9294	3.2144	3.6957	3.4142	2.9472	3.2707	3.3995	3.335	2.5567	3.6137	2.6676	3.2827	3.0097	3.2312	2.7084	7.85	9.8835	13.3949	22.4929	2.8568	3.8568	3.1861	0.6876	20.3538	19.2193	21.4892	28.0134	30.0332	28.6501	20.6527	12.1168	10.5546	12.8239	13.4048	12.0039	12.9293	12.0427
BnaC06G0175500ZS	13.1008	9.5386	10.9394	8.318	7.7437	7.1737	7.3954	7.7525	7.8185	7.8734	7.9119	7.8565	8.9287	7.403	8.3091	7.0931	7.5911	8.2028	7.8612	7.4483	8.3606	8.5418	7.1113	8.3676	7.7804	8.8874	7.8662	8.2321	8.4478	10.5407	6.3189	9.3685	11.7889	9.4602	1.472	12.9934	11.9144	14.2609	12.9136	15.8141	14.2906	10.2908	7.3311	6.766	6.9566	6.9849	8.7421	7.1807	9.2612
BnaC06G0175600ZS	11.1083	8.5503	6.7015	7.5792	5.2535	4.4754	5.1684	4.5499	4.8746	4.744	4.7274	4.228	4.1847	3.6791	4.5762	4.0871	3.4708	3.225	3.6575	3.8595	3.7805	3.2603	3.5416	4.1538	3.9249	4.3346	2.5287	6.5368	6.6399	20.3878	7.7527	1.8953	3.6109	2.236	0.0937	23.6712	22.5727	18.6724	14.6037	13.0414	12.782	10.8912	7.2441	7.0593	7.6246	7.4477	6.7044	5.6455	7.276
BnaC06G0176000ZS	6.6022	3.565	5.3717	4.7062	2.4013	2.3801	2.8196	3.0722	2.7838	2.7198	2.9955	2.3537	2.3856	2.2078	2.0085	2.1035	1.9992	1.5617	1.7374	1.8129	1.6867	1.4406	1.4583	1.5254	1.5333	1.4454	0.7667	2.8697	3.3576	6.1784	4.1959	0.5318	0.5488	0.7261	0.0188	8.5678	9.616	8.6739	8.0707	7.0642	6.8325	5.9785	3.6875	4.3714	5.0978	4.4109	4.3627	4.1672	4.3566
BnaC06G0176200ZS	166.11	14.29	121.888	53.2053	24.5681	21.0003	23.1108	28.4254	30.9857	32.3198	47.6211	34.515	47.6011	32.5082	45.8057	42.9529	41.1593	40.0191	47.3742	38.5221	40.1164	66.747	39.6432	50.8836	41.2876	51.4449	63.0528	28.4633	32.7856	1.3134	21.2928	24.8187	46.2813	81.2379	4.0098	4.6402	4.7729	7.1264	10.1416	12.9	22.6086	28.6726	20.4776	18.4176	17.828	17.3101	19.8188	15.3833	21.4773
[truncated: 41 more columns]

## Sheet: Table S9
Table S9: Summary of the SNPs and Indels found in the CDS sequence using the re-sequence data of 4D122 and the deno-genome sequence of ZS11.
Gene ID in ZS11	Gene Position in ZS11	SNP/Indel Position	REF	ALT	Type	Amino Acid change
BnaA01G0271700ZS	25206598-25208884	25207459	G	A	missense_variant	Val189Ile
		25207582	A	C	missense_variant	Lys230Gln
		25207880	C	G	missense_variant	Ala329Gly
BnaA01G0272000ZS	25240552-25255190	25240579	C	G	missense_variant	Val645Leu
		25240602	T	C	missense_variant	Asp637Gly
		25240759	T	C	missense_variant	Thr585Ala
		25240797	T	A	missense_variant	Asn572Ile
		25240799	A	C	missense_variant	Cys571Trp
		25241029	T	C	missense_variant	Ile495Val
		25241161	G	T	missense_variant	Arg451Ser
		25241220	C	T	missense_variant	Ser431Asn
		25241449	C	T	missense_variant	Glu355Lys
		25241623	C	A	missense_variant	Asp328Tyr
		25242120	C	G	missense_variant	Gly192Arg
BnaA01G0272200ZS	25285471-25288408	25285516	C	G	missense_variant	Leu7Val
		25285707	G	T	missense_variant	Met46Ile
BnaA01G0272600ZS	25361051-25363287	25361189	T	A	missense_variant	Ile20Asn
		25362479	A	T	missense_variant	Thr428Ser
		25363005	C	A	missense_variant	Ala603Glu
BnaA01G0273200ZS	25385940-25397628	25386158	A	C	missense_variant	Phe620Leu
		25386285	G	C	missense_variant	Asn606Lys
		25386312	C	A	missense_variant	Leu597Phe
		25387636	G	A	missense_variant	Leu352Phe
		25387659	A	T	missense_variant	Ile344Asn
		25387710	A	T	missense_variant	Val327Asp
		25396679	C	T	missense_variant	Glu260Lys
		25396719	T	A	missense_variant	Leu246Phe
		25396730	C	A	missense_variant	Gly243Cys
		25396761	G	T	missense_variant	His232Gln
		25396775	A	C	missense_variant	Leu228Val
BnaA01G0273300ZS	25403248-25405137	25404444	C	T	missense_variant	Ser270Leu
		25404805	A	G	missense_variant	Ser320Gly
		25404844	G	C	missense_variant	Glu333Gln
BnaA01G0273500ZS	25414849-25416035	25414883	A	T	missense_variant	Ile240Lys
		25415168	G	C	missense_variant	Asn200Lys
		25415169	T	G	missense_variant	Asn200Thr
		25415190	G	C	missense_variant	Thr193Ser
		25415553	G	A	missense_variant	Ser129Phe
		25415616	G	T	missense_variant	Ser108Tyr
		25415671	T	C	missense_variant	Ile90Val
		25415902	G	T	missense_variant	Ser45Tyr
		25415717	TCAA	T	disruptive_inframe_deletion	Cys73del
BnaA01G0273800ZS	25418642-25419007	25418646	C	T	missense_variant	Gly121Glu
		25418672	A	C	missense_variant	Asp112Glu
BnaA01G0275400ZS	25603292-25607533	25603508	A	C	missense_variant	Ile10Leu
		25603557	T	C	missense_variant	Leu26Pro
		25603563	T	G	missense_variant	Leu28Trp
		25604455	C	G	missense_variant	Thr73Ser
BnaA01G0275600ZS	25618838-25620638	25619139	T	C	missense_variant	Ile343Val
		25619490	A	C	missense_variant	Val253Gly
		25619661	C	A	missense_variant	Gly196Val
BnaA01G0275800ZS	25633060-25635932	25633237	G	A	missense_variant	His486Tyr
BnaA01G0279000ZS	25971728-25974877	25974455	A	T	missense_variant	Ser116Thr
		25974752	C	T	missense_variant	Val17Ile
		25974787	G	C	missense_variant	Thr5Ser
BnaA01G0279500ZS	26001846-26003073	26001882	A	G	missense_variant	Phe176Ser
		26001936	A	G	missense_variant	Leu158Pro
		26001958	G	A	missense_variant	Arg151Cys
		26001972	G	A	missense_variant	Thr146Ile
		26001973	T	G	missense_variant	Thr146Pro
BnaA01G0279800ZS	26021020-26022189	26021050	C	T	missense_variant	Leu11Phe
		26021090	C	T	missense_variant	Ala24Val
		26021428	C	G	missense_variant	Pro78Arg
BnaA01G0280100ZS	26066196-26066427	26066408	C	T	missense_variant	Arg7His
		26066412	A	T	missense_variant	Phe6Ile
		26066423	A	G	missense_variant	Val2Ala
BnaA01G0281000ZS	26160762-26163315	26161222	C	T	missense_variant	Glu539Lys
		26162056	A	G	missense_variant	Val315Ala
		26162327	T	C	missense_variant	Ile225Val
BnaA01G0281100ZS	26184563-26187004	26186202	G	A	missense_variant	Ala189Val
BnaA01G0284000ZS	26497170-26498396	26497613	T	C	missense_variant	Ile262Val
BnaA01G0284100ZS	26504964-26508342	26505850	T	C	missense_variant	Ile385Val
		26505867	A	G	missense_variant	Val379Ala
		26507089	G	A	missense_variant	Leu310Phe
		26507605	A	T	missense_variant	Leu138Met
		26507645	C	A	missense_variant	Met124Ile
BnaA01G0285100ZS	26631681-26633381	26632055	C	A	missense_variant	Arg242Ile
		26632256	T	A	missense_variant	Ile219Leu
		26632568	A	G	missense_variant	Phe144Ser
		26632584	A	T	missense_variant	Tyr139Asn
		26633324	C	T	missense_variant	Val20Ile
		26633327	C	A	missense_variant	Gly19Cys
BnaA01G0285300ZS	26681592-26687579	26681692	T	G	missense_variant	Val34Gly
		26681701	G	A	missense_variant	Arg37Lys
		26681721	G	T	missense_variant	Ala44Ser
		26681796	G	C	missense_variant	Ala69Pro
		26681847	C	T	missense_variant	Leu86Phe
		26681862	G	A	missense_variant	Gly91Arg
		26681865	G	A	missense_variant	Gly92Arg
		26681892	G	A	missense_variant	Ala101Thr
		26681899	C	T	missense_variant	Ala103Val
		26681907	G	A	missense_variant	Gly106Arg
		26681914	C	T	missense_variant	Ser108Phe
		26681916	G	C	missense_variant	Glu109Gln
		26686650	G	A	missense_variant	Arg162Gln
		26686664	G	C	missense_variant	Val167Leu
		26686668	C	T	missense_variant	Pro168Leu
		26686695	A	G	missense_variant	His177Arg
		26686722	G	A	missense_variant	Arg186Gln
		26686790	G	C	missense_variant	Glu209Gln
		26686791	A	C	missense_variant	Glu209Ala
		26686793	A	G	missense_variant	Ile210Val
		26686817	T	A,*	missense_variant	Cys218Ser
		26686829	A	C	missense_variant	Thr222Pro
		26686832	C	T	missense_variant	Leu223Phe
		26686841	G	C	missense_variant	Ala226Pro
		26686853	G	A	missense_variant	Gly230Arg
		26686859	G	A	missense_variant	Val232Ile
		26686862	T	C	missense_variant	Ser233Pro
		26686907	A	C	missense_variant	Lys248Gln
		26686970	G	A	missense_variant	Gly269Ser
		26687000	C	T	missense_variant	Arg279Cys
		26687003	G	A	missense_variant	Gly280Ser
		26687012	C	A	missense_variant	His283Asn
		26687022	G	A	missense_variant	Arg286Gln
		26687030	T	C	missense_variant	Ser289Pro
		26687042	T	C	missense_variant	Ser293Pro
		26687051	T	C	missense_variant	Cys296Arg
		26687061	G	A	missense_variant	Arg299His
		26687076	C	T	missense_variant	Ala304Val
		26687084	G	A	missense_variant	Val307Ile
		26687087	C	T	missense_variant	Arg308Cys
		26687108	T	C	missense_variant	Phe315Leu
		26687112	G	C	missense_variant	Cys316Ser
		26687132	G	C,T	missense_variant	Asp323His
		26687138	C	A	missense_variant	Leu325Met
		26687148	G	C	missense_variant	Cys328Ser
		26687153	T	A	missense_variant	Cys330Ser
		26687157	C	T	missense_variant	Pro331Leu
		26687189	T	G	missense_variant	Tyr342Asp
		26687192	T	G	missense_variant	Cys343Gly
		26687255	T	A	missense_variant	Tyr364Asn
		26687289	G	C	missense_variant	Cys375Ser
		26687309	G	A	missense_variant	Gly382Ser
		26687310	G	A	missense_variant	Gly382Asp
		26687333	A	G	missense_variant	Ile390Val
		26687357	G	T	missense_variant	Val398Phe
		26687483	A	T	missense_variant	Asn440Tyr
BnaA01G0285400ZS	26695920-26699132	26696045	T	A	missense_variant	Leu18His
		26698684	A	G	missense_variant	Lys577Arg
BnaA01G0285600ZS	26726143-26728429	26726433	A	G	missense_variant	Phe323Ser
		26726506	C	T	missense_variant	Asp299Asn
		26727563	G	A	missense_variant	Pro239Leu
		26727566	C	T	missense_variant	Cys238Tyr
		26727778	A	T	missense_variant	Leu191His
		26727782	G	C	missense_variant	Leu190Val
		26728020	T	C	missense_variant	Lys137Arg
		26728077	G	A	missense_variant	Ser118Leu
		26728191	G	A	missense_variant	Ser80Phe
BnaA01G0286300ZS	26769040-26772967	26769590	T	C	missense_variant	Ile398Val
		26769925	C	T	missense_variant	Gly314Glu
		26770725	A	T	missense_variant	Ser217Thr
		26771492	G	A	missense_variant	Thr149Met
BnaA01G0286800ZS	26826735-26829131	26827664	G	T	missense_variant	Cys122Phe
		26827995	G	A	missense_variant	Ala166Thr
		26828825	A	T	missense_variant	Thr319Ser
		26828846	A	G	missense_variant	Met326Val
BnaA01G0288200ZS	26946166-26948333	26946228	G	A	missense_variant	Val5Ile
BnaA01G0291300ZS	27237965-27241563	27238327	G	A	missense_variant	Ser465Phe
BnaA01G0292400ZS	27373661-27376494	27375049	G	A	missense_variant	Thr203Met
BnaA09G0031300ZS	2019433-2020541	2019463	A	T	missense_variant	Met11Leu
		2019690	G	A	missense_variant	Glu62Lys
		2020014	C	G	missense_variant	Asp140Glu
		2020139	T	G	missense_variant	Leu156Trp
		2020163	C	A	missense_variant	Ser164Tyr
		2020226	C	T	missense_variant	Ala185Val
		2020232	C	T	missense_variant	Ser187Phe
		2020334	C	T	missense_variant	Ala221Val
		2020343	G	C	missense_variant	Arg224Pro
		2020351	C	G	missense_variant	Leu227Val
		2020452	C	A	missense_variant	Phe260Leu
		2020460	C	T	missense_variant	Thr263Ile
BnaA09G0032000ZS	2043457-2046627	2044406	G	A	missense_variant	Gly22Glu
		2045063	G	A	missense_variant	Arg241Gln
		2044458	CTCT	C	disruptive_inframe_deletion	Ser42del
		2044490	C	CTGA	disruptive_inframe_insertion	Asp51dup
		2045017	GATA	G	disruptive_inframe_deletion	Asn227del
		2045068	TATG	T	disruptive_inframe_deletion	Asp247del
BnaA09G0032800ZS	2105722-2109925	2107518	T	A	missense_variant	Thr459Ser
		2107527	C	A	missense_variant	Val456Leu
		2107530	A	G	missense_variant	Cys455Arg
		2108473	G	T	missense_variant	Leu212Ile
		2109591	A	G	missense_variant	Phe33Leu
		2109594	T	A	missense_variant	Thr32Ser
BnaA09G0033000ZS	2118792-2122291	2119416	C	A	missense_variant	Ala337Ser
		2121303	T	C	missense_variant	Ser64Gly
		2121419	T	G	missense_variant	His25Pro
		2121433	A	C	missense_variant	Asp20Glu
		2138226	C	T	missense_variant	Arg741Lys
		2140366	T	G	missense_variant	Lys28Gln
		2142978	G	T	missense_variant	Pro667Thr
		2143290	C	G	missense_variant	Ala563Pro
		2143598	C	T	missense_variant&splice_region_variant	Gly460Glu
		2144069	G	T	missense_variant	His414Asn
		2144354	G	A	missense_variant	Pro319Ser
		2144396	G	A	missense_variant	Leu305Phe
		2144452	G	A	missense_variant	Ser286Phe
		2145136	A	T	missense_variant	Phe86Leu
		2121427	CTTA	C	disruptive_inframe_deletion	Asn21del
BnaA09G0033200ZS	2136062-2140476	2138226	C	T	missense_variant	Arg741Lys
		2140366	T	G	missense_variant	Lys28Gln
BnaA09G0033300ZS	2142859-2145393	2142978	G	T	missense_variant	Pro667Thr
		2143290	C	G	missense_variant	Ala563Pro
		2143598	C	T	missense_variant&splice_region_variant	Gly460Glu
		2144069	G	T	missense_variant	His414Asn
		2144354	G	A	missense_variant	Pro319Ser
		2144396	G	A	missense_variant	Leu305Phe
		2144452	G	A	missense_variant	Ser286Phe
		2145136	A	T	missense_variant	Phe86Leu
BnaA09G0033500ZS	2149334-2150986	2149685	G	C	missense_variant	Pro189Arg
		2149907	G	T	missense_variant	Thr115Asn
		2149931	T	C	missense_variant	Asp107Gly
		2150005	T	A	missense_variant	Arg82Ser
		2150126	A	C	missense_variant	Ile42Ser
		2150242	G	C	missense_variant	Ile3Met
BnaA09G0033800ZS	2167403-2173723	2167579	G	C	missense_variant	Glu22Asp
		2168101	A	C	missense_variant	Leu196Phe
		2168197	C	G	missense_variant	Asp228Glu
		2168205	G	A	missense_variant	Arg231Lys
		2168350	C	G	missense_variant	Asn279Lys
		2169563	G	A	missense_variant	Gly629Glu
		2169957	G	T	missense_variant	Glu760Asp
		2170054	G	A	missense_variant	Asp793Asn
		2170129	C	A	missense_variant	Leu818Ile
		2170645	A	G	missense_variant	Ile990Val
		2171842	C	T	missense_variant	Thr1352Met
		2172936	A	G	missense_variant	Ile1717Val
BnaA09G0033900ZS	2174138-2178776	2175662	T	C	missense_variant	Val180Ala
		2175674	T	C	missense_variant	Ile184Thr
		2176548	A	T	missense_variant	Tyr327Phe
		2176599	T	C	missense_variant	Ile344Thr
		2177652	A	G	missense_variant	Gln518Arg
		2177670	A	T	missense_variant	Tyr524Phe
		2177673	A	G	missense_variant	Gln525Arg
		2177676	C	T	missense_variant	Ala526Val
		2177994	C	T	missense_variant	Thr573Ile
		2178048	G	A	missense_variant	Gly591Glu
		2178746	A	G	missense_variant	Gln686Arg
		2178753	TCCA	T	disruptive_inframe_deletion	Pro689del
BnaA09G0034500ZS	2196733-2197293	2196918	C	G	missense_variant	Asp62Glu
		2197004	A	G	missense_variant	Lys91Arg
		2197100	G	C	missense_variant	Arg123Thr
		2197113	G	C	missense_variant	Arg127Ser
		2197118	A	G	missense_variant	Lys129Arg
		2197122	G	T	missense_variant	Glu130Asp
		2197140	C	G	missense_variant	Asp136Glu
		2197153	C	T	missense_variant	His141Tyr
		2197170	C	G	missense_variant	Asn146Lys
		2197171	A	G	missense_variant	Ile147Val
		2197193	A	G	missense_variant	Asn154Ser
		2197195	A	G	missense_variant	Asn155Asp
		2197214	T	C	missense_variant	Leu161Ser
		2197217	G	T	missense_variant	Ser162Ile
		2197220	G	C	missense_variant	Gly163Ala
		2197237	G	A	missense_variant	Ala169Thr
		2197240	A	G	missense_variant	Asn170Asp
		2197259	A	G	missense_variant	Asp176Gly
		2197261	T	C	missense_variant	Cys177Arg
		2197262	G	C	missense_variant	Cys177Ser
BnaA09G0034900ZS	2209510-2210511	2209539	T	C	missense_variant	Asn325Asp
		2209545	G	A	missense_variant	Leu323Phe
		2209776	C	T	missense_variant	Gly246Arg
		2209826	T	C	missense_variant	Asn229Ser
		2209869	G	A	missense_variant	Leu215Phe
		2209871	G	A	missense_variant	Ala214Val
		2209933	T	G	missense_variant	Leu193Phe
		2210299	T	A	missense_variant	Glu71Asp
		2210409	C	T	missense_variant	Val35Ile
		2209522	TTCA	T	disruptive_inframe_deletion	Asp329del
		2210266	ATCT	A	disruptive_inframe_deletion	Asp82del
		2210309	TCTC	T	disruptive_inframe_deletion	Gly67del
BnaA09G0037400ZS	2353066-2353651	2353616	C	A	missense_variant	Pro109His
BnaA09G0037600ZS	2355135-2357921	2356311	A	G	missense_variant	Phe235Ser
		2356326	A	C	missense_variant	Val230Gly
		2356486	A	G	missense_variant	Ile201Thr
BnaA09G0038100ZS	2383021-2384168	2383187	C	G	missense_variant	Thr56Ser
		2383580	A	G	missense_variant	Arg159Gly
		2383589	C	A	missense_variant	Pro162Thr
		2383590	C	A	missense_variant	Pro162Gln
		2383595	A	T	missense_variant	Asn164Tyr
		2383608	C	T	missense_variant	Ala168Val
		2383634	C	T	missense_variant	His177Tyr
BnaA09G0038200ZS	2384478-2385952	2384743	T	C	missense_variant	Ile97Val
BnaA09G0038300ZS	2386424-2387088	2386445	A	T	missense_variant	Thr8Ser
		2386451	T	C	missense_variant	Phe10Leu
		2386520	A	G	missense_variant	Thr33Ala
		2386526	A	G	missense_variant	Thr35Ala
		2386529	G	T	missense_variant	Ala36Ser
		2386634	T	G	missense_variant	Ser71Ala
BnaA09G0038400ZS	2388206-2390007	2388858	C	A	missense_variant	Gln107Lys
		2388872	G	C	missense_variant	Gln111His
		2389292	A	C	missense_variant	Glu251Asp
		2389334	T	A	missense_variant	Phe265Leu
BnaA09G0038600ZS	2393609-2396795	2394030	A	G	missense_variant	Thr15Ala
		2394224	C	G	missense_variant	Asp79Glu
		2394528	A	G	missense_variant	Ser181Gly
		2394531	G	T	missense_variant	Val182Leu
		2394541	C	G	missense_variant	Thr185Arg
		2394558	T	G	missense_variant	Ser191Ala
		2394579	G	A	missense_variant	Ala198Thr
		2394709	T	A	missense_variant	Val241Glu
		2394733	C	T	missense_variant	Ala249Val
		2394855	T	G	missense_variant	Ser290Ala
		2394880	G	A	missense_variant	Arg298Lys
		2394894	G	A	missense_variant	Gly303Arg
		2394945	A	G	missense_variant	Ser320Gly
		2394963	A	G	missense_variant	Thr326Ala
		2395018	A	G	missense_variant	Asp344Gly
		2395029	T	C	missense_variant	Phe348Leu
		2395083	G	C	missense_variant	Val366Leu
		2395390	T	G	missense_variant	Asp389Glu
		2395394	G	A	missense_variant	Gly391Ser
		2395437	G	A	missense_variant	Arg405Gln
		2395442	G	A	missense_variant	Gly407Ser
		2395533	G	A	missense_variant&splice_region_variant	Met411Ile
		2395698	G	C	missense_variant	Ala438Pro
		2395741	C	A	missense_variant	Pro452His
		2395840	G	A	missense_variant	Met456Ile
		2394775	AGACGGTGAAGCCCCTTAT	A	disruptive_inframe_deletion	Val265_Thr270del
BnaA09G0039100ZS	2415307-2416831	2415373	G	T	missense_variant	Pro258His
		2416194	C	G	missense_variant	Cys213Ser
BnaA09G0040000ZS	2463225-2464276	2463733	T	C	missense_variant	Leu85Pro
		2463754	G	C	missense_variant	Arg92Pro
		2463880	T	A	missense_variant	Val134Asp
		2463883	C	T	missense_variant	Pro135Leu
		2463901	C	A	missense_variant	Ala141Glu
BnaA09G0040800ZS	2528384-2531086	2529636	C	T	missense_variant	Thr133Ile
		2530885	T	A	missense_variant	Leu347His
BnaA09G0041100ZS	2553196-2554176	2553445	G	C	missense_variant	Val84Leu
		2616871	A	T	missense_variant	Asn89Tyr
		2616886	T	A	missense_variant	Tyr94Asn
		2616895	A	G	missense_variant	Arg97Gly
		2617433	T	C	missense_variant&splice_region_variant	Met101Thr
		2617645	G	A	missense_variant	Gly151Asp
		2618139	C	T	missense_variant	Thr234Ile
		2618148	A	G	missense_variant	Asn237Ser
		2618151	G	C	missense_variant	Cys238Ser
		2618157	T	C	missense_variant	Leu240Pro
		2618272	A	C	missense_variant	Asp249Ala
		2618277	A	T	missense_variant	Arg251Trp
BnaA09G0042100ZS	2616387-2618747	2616871	A	T	missense_variant	Asn89Tyr
		2616886	T	A	missense_variant	Tyr94Asn
		2616895	A	G	missense_variant	Arg97Gly
		2617433	T	C	missense_variant&splice_region_variant	Met101Thr
		2617645	G	A	missense_variant	Gly151Asp
		2618139	C	T	missense_variant	Thr234Ile
		2618148	A	G	missense_variant	Asn237Ser
		2618151	G	C	missense_variant	Cys238Ser
		2618157	T	C	missense_variant	Leu240Pro
		2618272	A	C	missense_variant	Asp249Ala
		2618277	A	T	missense_variant	Arg251Trp
BnaA09G0044200ZS	2766364-2767485	2767085	T	C	missense_variant	Lys36Glu
		2767405	A	C	missense_variant	Ile27Met
		2767410	C	A	missense_variant	Ala26Ser
		2767443	G	T	missense_variant	Leu15Ile
BnaA09G0044300ZS	2769494-2771162	2769709	C	G	missense_variant	Ala259Pro
		2769815	T	C	missense_variant	Thr246Ala
		2771139	T	C	missense_variant	Ile8Met
		2771145	C	A	missense_variant	Leu6Phe
BnaA09G0044500ZS	2775886-2776946	2776924	C	A	missense_variant	Arg8Leu
BnaA09G0046300ZS	2883914-2885352	2885031	C	G	missense_variant	Pro159Ala
BnaA09G0046400ZS	2888030-2894658	2890598	A	G	missense_variant&splice_region_variant	Ile368Val
		2892371	G	C	missense_variant	Cys699Ser
		2892908	G	A	missense_variant	Ala763Thr
		2892978	C	A	missense_variant	Thr786Asn
BnaA09G0046700ZS	2902826-2903604	2903068	G	A	missense_variant	Pro155Leu
		2903463	C	A	missense_variant	Val48Phe
BnaA09G0047000ZS	2909186-2909688	2909213	A	G	missense_variant	Leu80Pro
		2909681	C	A	missense_variant	Gly3Val
BnaA09G0047200ZS	2912986-2914877	2914003	C	T	missense_variant	Arg292Lys
		2914058	C	T	missense_variant	Ala274Thr
BnaA09G0047500ZS	2930020-2932333	2931398	T	C	missense_variant	Lys199Arg
		2931630	G	A	missense_variant	Arg145Cys
		2931768	A	T	missense_variant	Trp99Arg
		2931795	G	A	missense_variant	His90Tyr
		2931879	G	A	missense_variant	Arg62Trp
		2931897	G	C	missense_variant	Arg56Gly
		2931918	T	C	missense_variant	Ser49Gly
		2932045	G	A	missense_variant	His35Tyr
BnaA09G0047600ZS	2933254-2935678	2933754	C	T	missense_variant	Pro17Leu
BnaA09G0049000ZS	3004284-3005495	3005078	G	A	missense_variant	Leu140Phe
		3005204	T	C	missense_variant	Thr98Ala
		3005237	G	C	missense_variant	Leu87Val
		3005471	G	C	missense_variant	Leu9Val
BnaA09G0049200ZS	3011386-3015227	3012001	A	G	missense_variant	Val560Ala
		3012554	G	T	missense_variant	Asp428Glu
		3012993	C	T	missense_variant	Val334Ile
BnaA09G0049400ZS	3019930-3020492	3019984	T	G	missense_variant	Ser19Ala
		3020363	T	A	missense_variant	Leu113Gln
BnaA09G0049500ZS	3034206-3034939	3034291	G	C,*	missense_variant	Gly6Arg
		3034391	A	C	missense_variant	Gln39Pro
		3034693	T	C	missense_variant	Trp113Arg
		3034750	C	G	missense_variant	Leu132Val
		3034753	C	A	missense_variant	Leu133Ile
		3034759	G	T	missense_variant	Ala135Ser
		3034465	A	AGCC	disruptive_inframe_insertion	Asn64delinsSerHis
BnaA09G0050300ZS	3060519-3061266	3060529	A	G	missense_variant	Asp4Gly
BnaA09G0050600ZS	3072594-3073151	3073143	A	G	missense_variant	Ile86Val
BnaA09G0051700ZS	3151566-3154068	3151569	C	A	missense_variant	Val662Leu
		3151785	T	C	missense_variant	Ser590Gly
		3151848	A	G	missense_variant	Ser569Pro
		3152412	G	T,A	missense_variant	Arg381Ser
		3152592	G	A	missense_variant	Pro321Ser
		3152688	T	C	missense_variant	Arg289Gly
		3152697	T	C	missense_variant	Asn286Asp
		3153996	G	A	missense_variant	Leu25Phe
BnaA09G0051800ZS	3155998-3156492	3156027	C	G	missense_variant	Val156Leu
BnaA09G0052300ZS	3207290-3207772	3207653	A	T	missense_variant	Met122Leu
		3207685	G	T	missense_variant	Glu132Asp
BnaA09G0052600ZS	3224211-3230157	3224440	A	T	missense_variant	Leu293Gln
		3224479	A	G	missense_variant	Leu280Ser
		3224545	C	G	missense_variant	Cys258Ser
		3225202	T	G	missense_variant	Thr203Pro
		3225205	A	C	missense_variant	Ser202Ala
BnaA09G0053500ZS	3266658-3267337	3266726	G	T	missense_variant	Pro120Thr
BnaA09G0053900ZS	3280109-3282653	3281139	T	A	missense_variant	Cys181Ser
		3282419	T	C	missense_variant	Val584Ala
BnaA09G0054100ZS	3285877-3289077	3285937	A	C	missense_variant&splice_region_variant	Ile64Arg
		3289063	A	T	missense_variant	Ser5Arg
BnaA09G0055100ZS	3406287-3409081	3408820	T	A	missense_variant	Ile498Lys
BnaA09G0055800ZS	3451353-3453409	3452415	C	T	missense_variant	Arg183His
		3452442	A	G	missense_variant	Ile174Thr
BnaA09G0056000ZS	3457716-3460383	3459336	T	A	missense_variant	Thr230Ser
BnaA09G0056300ZS	3471416-3472620	3471468	T	A	missense_variant	Phe7Leu
		3471475	G	C	missense_variant	Val10Leu
		3471503	C	T	missense_variant	Ser19Leu
		3471556	G	A	missense_variant	Ala37Thr
		3471686	C	T	missense_variant	Ala80Val
BnaA09G0056800ZS	3497578-3498967	3497608	G	A	missense_variant	Ser310Leu
		3497819	C	T	missense_variant	Val240Met
		3498499	A	G	missense_variant	Phe85Ser
		3498511	C	G	missense_variant	Arg81Pro
		3498514	A	G	missense_variant	Leu80Pro
BnaA09G0057200ZS	3511403-3513817	3511844	C	G	missense_variant	His29Gln
		3513454	T	C	missense_variant	Phe271Leu
		3513745	A	G	missense_variant	Asn305Ser
		3513810	C	G	missense_variant	Gln327Glu
BnaA09G0057300ZS	3514628-3518270	3516576	C	T	missense_variant	Ser534Phe
		3517565	T	A	missense_variant	Leu864Met
		3517568	G	C	missense_variant	Val865Leu
		3517569	T	C	missense_variant	Val865Ala
BnaA09G0058500ZS	3565764-3569207	3566507	C	G	missense_variant	Glu539Asp
		3566647	T	C	missense_variant	Thr493Ala
		3567439	T	A	missense_variant	Gln291His
		3568502	T	A	missense_variant	Met150Leu
BnaA09G0059000ZS	3604108-3605337	3604444	A	C	missense_variant	Ile113Leu
		3604445	T	C	missense_variant	Ile113Thr
		3604456	G	A	missense_variant	Val117Ile
		3604499	A	G	missense_variant	Asp131Gly
BnaA09G0059600ZS	3654651-3655592	3655198	A	G	missense_variant	Val79Ala
		3655214	G	T	missense_variant	Pro74Thr
		3655568	C	T	missense_variant	Gly9Ser
BnaA09G0061100ZS	3736274-3737023	3736292	G	A	missense_variant	Val7Met
		3736309	A	G	missense_variant	Ile12Met
BnaA09G0063400ZS	3833416-3834213	3833662	C	T	missense_variant	Ser99Asn
BnaA09G0063500ZS	3835051-3838014	3837111	A	T	missense_variant	Phe228Tyr
BnaA09G0063700ZS	3864791-3867300	3864873	A	G	missense_variant	Asn28Ser
		3866363	T	G	missense_variant	Leu202Trp
		3866420	T	G	missense_variant	Phe221Cys
		3866582	G	A	missense_variant	Ser275Asn
BnaA09G0065600ZS	3964516-3969290	3967014	A	G	missense_variant	Val357Ala
		3967883	C	T	missense_variant	Val221Ile
		3968306	G	A	missense_variant	Leu152Phe
		3968619	C	T	missense_variant	Arg110Gln
		3969151	C	T	missense_variant	Ser21Asn
BnaA09G0066400ZS	3989150-3991166	3989391	C	A	missense_variant	Gly267Val
		3989418	G	C	missense_variant	Ala258Gly
		3989424	T	A	missense_variant	Tyr256Phe
		3990534	C	G	missense_variant	Glu211Asp
		3990653	T	A	missense_variant	Asn172Tyr
BnaA09G0066500ZS	3994866-3995636	3995041	T	C	missense_variant	Val59Ala
BnaA09G0067200ZS	4028517-4033631	4028990	G	T	missense_variant&splice_region_variant	Ala81Ser
		4028994	G	A	missense_variant	Gly82Glu
		4028996	T	G	missense_variant	Trp83Gly
		4028998	G	T	missense_variant	Trp83Cys
		4029404	G	C	missense_variant	Ser117Thr
		4029470	A	T	missense_variant	Lys139Ile
		4030013	A	G	missense_variant	Asn234Asp
		4030022	C	G	missense_variant	Gln237Glu
		4030653	A	G	missense_variant	Ile298Val
		4030665	T	A	missense_variant	Phe302Ile
		4030755	A	G	missense_variant	Lys332Glu
		4032350	A	G	missense_variant	Ser467Gly
		4032431	T	C	missense_variant	Ser494Pro
		4032449	A	G	missense_variant	Thr500Ala
		4032557	T	G	missense_variant	Phe536Val
		4032558	T	A	missense_variant	Phe536Tyr
		4032561	T	G	missense_variant	Phe537Cys
		4032564	T	G	missense_variant	Phe538Cys
		4032576	C	A	missense_variant	Ser542Tyr
		4032593	A	G	missense_variant	Ile548Val
		4032599	T	C	missense_variant	Tyr550His
		4032759	T	C	missense_variant	Val603Ala
		4033205	TCAACACGAG	T	disruptive_inframe_deletion	Thr729_Asn731del
BnaA09G0067400ZS	4040591-4042228	4040672	T	G	missense_variant	Asn216His
BnaA09G0067600ZS	4049521-4050417	4049612	A	T	missense_variant	Val269Asp
		4049690	G	A	missense_variant	Ser243Leu
		4049804	A	C	missense_variant	Val205Gly
		4049806	T	G	missense_variant	Lys204Asn
		4049808	T	C	missense_variant	Lys204Glu
		4049877	T	G	missense_variant	Met181Leu
		4049982	T	A	missense_variant	Thr146Ser
		4050386	T	G	missense_variant	His11Pro
		4049960	TCTC	T	disruptive_inframe_deletion	Gly152del
BnaA09G0068600ZS	4113612-4116582	4115334	G	A	missense_variant	Val174Ile
		4115491	C	T	missense_variant	Thr226Ile
		4115511	G	C	missense_variant	Asp233His
		4115521	C	G	missense_variant	Pro236Arg
		4115680	T	C	missense_variant	Val289Ala
		4116080	G	T	missense_variant	Met398Ile
		4116208	C	A	missense_variant	Pro441Gln
		4116238	C	T	missense_variant	Thr451Ile
		4116247	C	A	missense_variant	Ala454Asp
		4116262	G	A	missense_variant	Cys459Tyr
		4116267	G	A	missense_variant	Asp461Asn
BnaA09G0068700ZS	4120436-4124468	4123556	G	A	missense_variant	Val375Ile
		4124264	G	A	missense_variant	Ala505Thr
BnaA09G0068800ZS	4127127-4130416	4127850	G	C	missense_variant	Arg51Pro
		4127866	C	A	missense_variant	His56Gln
		4127921	A	C	missense_variant	Thr75Pro
		4128188	A	C	missense_variant	Lys164Gln
		4127857	A	AGTTTCG	disruptive_inframe_insertion	Gln53_Glu54insValSer
BnaA09G0069900ZS	4182964-4183743	4182981	T	C	missense_variant	Asn255Asp
		4183218	C	T	missense_variant	Val176Ile
		4183424	G	A	missense_variant	Ala107Val
		4183514	A	T	missense_variant	Phe77Tyr
BnaA09G0070200ZS	4192582-4193348	4192805	A	G	missense_variant	Gln75Arg
		4193042	C	T	missense_variant	Leu128Phe
		4193249	T	C	missense_variant	Cys197Arg
		4193267	C	T	missense_variant	Pro203Ser
		4193336	C	A	missense_variant	Gln226Lys
BnaA09G0070400ZS	4197934-4198802	4198158	G	A	missense_variant	Gly41Ser
		4198164	A	G	missense_variant	Asn43Asp
		4198188	A	T	missense_variant	Ile51Phe
		4198260	T	C	missense_variant	Ser75Pro
		4198367	A	C	missense_variant	Met87Leu
		4198596	C	T	missense_variant	Pro138Ser
		4198623	G	A	missense_variant	Val147Ile
BnaA09G0070500ZS	4199068-4203275	4200196	G	A	missense_variant	Ala621Val
		4200259	T	A	missense_variant	Asp600Val
		4200422	G	A	missense_variant	Ala569Val
		4200960	C	A	missense_variant	Leu503Phe
		4201998	C	T	missense_variant	Ala241Thr
		4202234	A	C	missense_variant	Ile162Ser
		4202247	T	C	missense_variant	Lys158Glu
		4202265	C	T	missense_variant	Ala152Thr
		4202310	T	C	missense_variant	Asn137Asp
		4202319	T	A	missense_variant	Ile134Leu
BnaA09G0070900ZS	4217010-4220055	4219214	T	C	missense_variant	Lys63Arg
		4219216	T	G	missense_variant	Gln62His
		4219230	T	C	missense_variant	Asn58Asp
		4220037	T	C	missense_variant	Ile7Val
BnaA09G0075300ZS	4468456-4470519	4469261	C	G	missense_variant	Ile103Met
		4469263	A	T	missense_variant	Tyr104Phe
BnaA09G0076800ZS	4533284-4534824	4533856	G	A	missense_variant	Asp140Asn
BnaA09G0077600ZS	4599059-4600045	4599555	G	A	missense_variant	Thr164Ile
		4599928	G	A	missense_variant	Pro40Ser
BnaA09G0515100ZS	54888193-54890014	54888427	G	A	missense_variant	Ser43Asn
BnaA09G0516000ZS	54956526-54957985	54956808	T	C	missense_variant	Tyr229Cys
		54956814	G	A	missense_variant	Ala227Val
BnaA09G0517200ZS	54956526-54957985	55048741	C	T	missense_variant	Asp200Asn
		55049489	A	C	missense_variant	Leu104Arg
		55049504	A	C	missense_variant&splice_region_variant	Leu99Trp
		55049830	G	A	missense_variant	Thr22Ile
		55049805	T	TGAAGAG	disruptive_inframe_insertion	Ser29_Ser30dup
BnaA09G0517400ZS	55054260-55057100	55056230	G	A	missense_variant&splice_region_variant	Glu304Lys
BnaA09G0517600ZS	55060969-55064076	55062296	T	A	missense_variant	Ser401Thr
		55062478	C	G	missense_variant	Asp461Glu
		55063226	G	A	missense_variant	Val711Met
		55063274	C	T	missense_variant	His727Tyr
		55063307	G	A	missense_variant	Gly738Arg
		55063418	G	C	missense_variant	Ala775Pro
		55063436	G	T	missense_variant	Val781Leu
		55063476	T	C	missense_variant	Met794Thr
		55063860	G	C	missense_variant	Cys898Ser
		55063892	G	T	missense_variant	Ala909Ser
BnaA09G0517700ZS	55064031-55067583	55064241	A	T	missense_variant	Ser896Thr
		55064325	C	A	missense_variant	Ala868Ser
		55064432	T	C	missense_variant	Asn832Ser
		55065512	C	T	missense_variant	Gly573Asp
		55067191	A	C	missense_variant	Asp13Glu
BnaA09G0519600ZS	55266235-55270140	55267899	C	T	missense_variant	Glu485Lys
BnaA09G0521200ZS	55338706-55343734	55339591	A	G	missense_variant	Ser87Gly
		55339783	C	T	missense_variant	Leu125Phe
		55340059	T	A	missense_variant	Phe217Ile
		55340060	T	A	missense_variant	Phe217Tyr
		55342345	T	C	missense_variant	Phe613Ser
		55342462	G	T	missense_variant	Ser652Ile
		55342510	C	G	missense_variant	Pro668Arg
		55342519	C	T	missense_variant	Ala671Val
		55342531	C	T	missense_variant	Pro675Leu
		55342558	T	C	missense_variant	Leu684Pro
		55342624	G	A	missense_variant	Gly706Asp
		55342744	A	C	missense_variant	Glu746Ala
		55342783	C	T	missense_variant	Thr759Met
		55343182	C	T	missense_variant	Ser892Phe
		55343283	C	T	missense_variant	Leu926Phe
		55343334	G	A	missense_variant	Glu943Lys
		55343404	T	C	missense_variant	Leu966Ser
		55343425	G	A	missense_variant	Arg973Lys
		55343476	G	A	missense_variant	Gly990Glu
		55343530	G	T	missense_variant	Gly1008Val
BnaA09G0523000ZS	55438158-55439395	55438891	G	A	missense_variant	Pro169Ser
		55438957	T	C	missense_variant	Thr147Ala
BnaA09G0523500ZS	55456168-55458196	55456805	A	T	missense_variant	Ser444Thr
		55456875	G	T	missense_variant	His420Gln
		55457147	T	C	missense_variant	Thr330Ala
		55457197	T	C	missense_variant	Asn313Ser
		55457836	C	T	missense_variant	Arg100His
		55457866	C	T	missense_variant	Ser90Asn
		55457973	C	A	missense_variant	Glu54Asp
		55457977	A	T	missense_variant	Ile53Asn
BnaA09G0525200ZS	55558953-55560406	55558999	A	G	missense_variant	Lys16Arg
		55559052	C	A	missense_variant	Gln34Lys
		55559058	CAAAAAG	C	disruptive_inframe_deletion	Lys39_Glu40del
BnaA09G0525700ZS	55585866-55586198	55586090	A	G	missense_variant	Asn48Asp
		55586156	T	C	missense_variant	Phe70Leu
		55674533	C	A	missense_variant	Thr122Lys
		55674562	T	C	missense_variant	Ser132Pro
		55674596	T	C	missense_variant	Val143Ala
BnaA09G0527700ZS	55673778-55675163	55674533	C	A	missense_variant	Thr122Lys
		55674562	T	C	missense_variant	Ser132Pro
		55674596	T	C	missense_variant	Val143Ala
BnaA09G0527900ZS	55682032-55689374	55682733	G	A	missense_variant	Gly102Glu
BnaA09G0528100ZS	55706389-55707471	55707398	A	T	missense_variant	Lys337Met
BnaA09G0529200ZS	55768974-55774860	55771950	G	T	missense_variant	Thr465Asn
		55772189	T	G	missense_variant	Met436Leu
		55772236	G	C	missense_variant	Ala420Gly
		55773342	T	G	missense_variant	Asn262Thr
		55773406	T	C	missense_variant	Arg241Gly
		55773623	C	G	missense_variant	Glu199Gln
BnaA09G0529700ZS	55784597-55802058	55799306	A	G	missense_variant	Ser324Pro
		55799390	C	A	missense_variant	Val296Leu
BnaA09G0529800ZS	55803847-55804996	55804516	A	G	missense_variant	Ser161Pro
		55804704	C	T	missense_variant	Ser98Asn
		55804944	G	C	missense_variant	Thr18Ser
		55804973	A	C	missense_variant	Asp8Glu
BnaA09G0529900ZS	55811430-55813704	55811818	A	T	missense_variant	Thr54Ser
		55811928	A	G	missense_variant	Asp65Gly
		55812312	G	A	missense_variant	Arg145Lys
		55811801	G	GCGTCAAATC	disruptive_inframe_insertion	Gly48_Glu49insValLysSer
BnaA09G0530000ZS	55820375-55821406	55821300	T	C	missense_variant	Asn36Ser
		55821346	T	C	missense_variant	Thr21Ala
BnaA09G0530600ZS	55846286-55851447	55846609	T	C	missense_variant	Gln787Arg
		55846749	T	A	missense_variant	Glu740Asp
		55846762	T	A	missense_variant	Tyr736Phe
		55846853	G	C	missense_variant	Gln706Glu
		55847917	G	T	missense_variant	Arg563Ser
		55848004	T	A	missense_variant&splice_region_variant	Glu560Asp
		55848017	A	G	missense_variant	Val556Ala
		55848108	G	C	missense_variant	Gln526Glu
		55848625	G	C	missense_variant	Ala406Gly
		55850004	G	A	missense_variant	Ala200Val
BnaA09G0530700ZS	55863747-55866568	55864592	C	G	missense_variant	Arg103Gly
BnaA09G0530800ZS	55867448-55875307	55867774	G	A	missense_variant	Arg33Gln
		55874519	G	A	missense_variant	Ala1486Thr
BnaA09G0532000ZS	55943971-55947404	55944396	C	T	missense_variant	Met268Ile
		55944407	C	A	missense_variant	Gly265Cys
		55945179	T	C	missense_variant	Ile252Val
BnaA09G0532100ZS	55954599-55955894	55955828	T	G	missense_variant	Val260Gly
		55955862	T	A	missense_variant	Ser271Arg
		55955882	G	C	missense_variant	Ser278Thr
BnaA09G0532600ZS	55978013-55981964	55978229	A	G	missense_variant	Gln57Arg
		55980210	G	A	missense_variant	Gly369Arg
BnaA09G0532700ZS	55985148-55991478	55986456	T	A	missense_variant	Ile236Asn
		55987217	T	C	missense_variant	Ile360Thr
		55987641	G	C	missense_variant	Asp431His
		55990498	A	T	missense_variant	Thr873Ser
		55991400	G	C	missense_variant	Glu1024Asp
BnaA09G0533100ZS	56008059-56009075	56008175	A	C,*	missense_variant	Ser301Ala
		56008231	A	G	missense_variant	Leu282Ser
		56008239	A	C	missense_variant	Asp279Glu
		56008262	T	C	missense_variant	Met272Val
		56008373	C	T	missense_variant	Ala235Thr
BnaA09G0533500ZS	56023185-56024498	56024053	T	C	missense_variant	Val290Ala
		56024061	A	G	missense_variant	Thr293Ala
BnaA09G0535400ZS	56123109-56127361	56123729	C	T	missense_variant	Arg513Lys
		56127091	C	A	missense_variant	Val91Phe
BnaA09G0535600ZS	56136568-56139679	56138538	C	G	missense_variant	Asp81His
BnaA09G0535700ZS	56139973-56143200	56142830	G	T	missense_variant	Gly583Val
BnaA09G0539100ZS	56317438-56320827	56318307	C	T	missense_variant	Asp433Asn
		56319230	C	T	missense_variant	Gly309Asp
		56319414	T	C	missense_variant	Thr274Ala
		56319423	C	A	missense_variant	Ala271Ser
		56319632	T	A	missense_variant	Gln201Leu
		56320091	C	T	missense_variant	Arg94Lys
BnaA09G0539500ZS	56331909-56335399	56332115	A	G	missense_variant	Ile31Val
BnaA09G0539600ZS	56338610-56340837	56338838	G	A	missense_variant	Arg13Lys
		56338942	A	G	missense_variant	Ile48Val
		56338960	C	T	missense_variant	Pro54Ser
		56339035	G	T	missense_variant	Val79Phe
		56396613	T	A	missense_variant	Ser287Arg
BnaA09G0540600ZS	56394306-56397636	56396613	T	A	missense_variant	Ser287Arg
BnaA09G0540800ZS	56402841-56404434	56402860	G	A	missense_variant	Arg7Gln
		56403444	A	G	missense_variant	Ile135Val
		56403987	G	T	missense_variant	Arg289Leu
		56404005	T	G	missense_variant	Leu295Arg
		56404068	A	T	missense_variant	Gln316Leu
		56404092	T	C	missense_variant	Val324Ala
		56404191	A	T	missense_variant	Gln357Leu
		56403227	GAGA	G	disruptive_inframe_deletion	Arg64del
BnaA09G0541000ZS	56411568-56412338	56411660	C	T	missense_variant	Val227Ile
BnaA09G0541200ZS	56419764-56427335	56420303	G	A	missense_variant	Ser107Asn
		56420351	G	A	missense_variant	Arg123Lys
		56420763	G	A	missense_variant	Val176Met
		56420886	G	A	missense_variant	Ala217Thr
		56423886	A	G	missense_variant	Arg613Gly
		56423955	T	A	missense_variant	Leu636Ile
		56423967	G	A	missense_variant	Gly640Ser
		56424944	C	T	missense_variant	Thr835Met
BnaA09G0541400ZS	56433294-56435146	56433499	C	A	missense_variant	Ala366Ser
		56433526	A	T	missense_variant	Cys357Ser
		56433624	G	A	missense_variant	Thr324Ile
		56434549	C	A	missense_variant	Gly98Cys
		56434552	T	C	missense_variant	Ser97Gly
		56434710	G	A	missense_variant	Pro70Leu
BnaA09G0542400ZS	56469836-56474028	56470325	T	A	missense_variant	Asp803Val
BnaA09G0545900ZS	56653310-56656710 (	56655937	G	T	missense_variant	Gln100Lys
BnaA09G0548200ZS	56780945-56782210	56781434	G	A	missense_variant	Pro224Ser
BnaA09G0551000ZS	56908204-56910116	56908970	A	C	missense_variant&splice_region_variant	Asn69His
		56908991	G	T	missense_variant	Ala76Ser
		56909227	G	T	missense_variant	Ala125Ser
		56909415	C	A	missense_variant	Ser162Arg
BnaA09G0553200ZS	56997954-56999852	56999229	G	A	missense_variant	Gly426Ser
BnaA09G0553400ZS	57004532-57005806	57005661	T	A	missense_variant	Gln49Leu
BnaA09G0553800ZS	57025094-57025650	57025145	A	T	missense_variant	Leu70Gln
		57025211	A	G	missense_variant&splice_region_variant	Leu48Pro
BnaA09G0556700ZS	57149434-57152171	57151473	C	T	missense_variant	Pro124Leu
BnaA09G0557200ZS	57177648-57183766	57180189	A	G	missense_variant	Ile555Val
BnaA09G0557300ZS	57185201-57187491	57185246	G	T	missense_variant	Val16Phe
		57185854	C	G	missense_variant	Arg189Gly
		57186663	T	A	missense_variant	Val218Glu
		57186678	T	C	missense_variant	Leu223Pro
		57186702	C	T	missense_variant	Thr231Met
		57186705	T	A	missense_variant	Val232Glu
		57186795	G	C	missense_variant	Glu239Gln
		57186879	C	T	missense_variant	Leu267Phe
		57186999	C	G	missense_variant	His307Asp
		57187023	C	G	missense_variant	Arg315Gly
BnaA09G0557800ZS	57237852-57239366	57238216	A	T	missense_variant	Thr117Ser
		57238465	C	T	missense_variant	Leu200Phe
		57238607	G	C	missense_variant	Ser247Thr
BnaA09G0557900ZS	57243344-57245690	57244796	C	T	missense_variant	Thr176Met
BnaA09G0558500ZS	57273323-57275312	57274153	G	C	missense_variant	Arg150Gly
BnaA09G0558700ZS	57283736-57287177	57284852	A	T	missense_variant	Asn152Ile
		57286216	A	G	missense_variant	Ser607Gly
		57286223	C	T	missense_variant	Thr609Ile
BnaA09G0559100ZS	57317117-57318844	57317530	A	T	missense_variant	Trp286Arg
		57317533	A	G	missense_variant	Ser285Pro
		57317625	C	T	missense_variant	Arg254Gln
		57317689	A	C	missense_variant	Ser233Ala
		57318233	G	A	missense_variant	Ala179Val
		57318832	C	T	missense_variant	Val5Ile
BnaA09G0559200ZS	57320270-57321154	57320333	G	C	missense_variant	Val22Leu
		57320370	C	T	missense_variant	Thr34Ile
		57320502	C	T	missense_variant	Thr78Met
		57320549	A	G	missense_variant	Ile94Val
BnaA09G0560800ZS	57428227-57431818	57428520	G	A	missense_variant	Ala555Val
		57431509	A	G	missense_variant	Phe56Leu
BnaA09G0561200ZS	57456722-57463313	57458076	C	A	missense_variant	Leu178Ile
		57460380	T	A	missense_variant	Leu586Ile
		57460838	A	T	missense_variant	Glu706Asp
		57462211	T	G	missense_variant	Leu1075Val
		57462478	G	A	missense_variant	Ala1136Thr
BnaA09G0561300ZS	57463324-57464099	57463372	T	C	missense_variant	Lys205Glu
		57463502	G	T	missense_variant	Ser161Arg
BnaA09G0561600ZS	57469265-57470548	57469722	A	T	missense_variant	Tyr95Phe
BnaA09G0561800ZS	57473902-57475030	57473918	T	C	missense_variant	Leu6Pro
		57473954	C	T	missense_variant	Ala18Val
		57473959	T	C	missense_variant	Ser20Pro
		57473963	T	C	missense_variant	Met21Thr
		57473969	G	A	missense_variant	Arg23Gln
		57473978	C	G	missense_variant	Ser26Cys
		57474006	G	T	missense_variant	Glu35Asp
		57474008	A	T	missense_variant	Asn36Ile
		57474024	C	G	missense_variant	Asn41Lys
		57474040	A	G	missense_variant	Lys47Glu
		57474653	T	C	missense_variant	Val143Ala
		57474658	G	C	missense_variant	Val145Leu
BnaA09G0562100ZS	57479088-57481154	57479095	T	C	missense_variant	Leu3Ser
		57479148	G	A	missense_variant	Val21Met
		57479257	A	T	missense_variant	Glu57Val
		57479595	T	G	missense_variant	Ser119Ala
		57479857	A	G	missense_variant	Thr158Ala
		57479958	C	A	missense_variant	Asn191Lys
		57480260	T	G	missense_variant	Ser210Ala
		57480468	A	G	missense_variant	His250Arg
		57481071	A	G	missense_variant	Gln395Arg
BnaA09G0562200ZS	57481541-57482858	57481662	T	G	missense_variant	Tyr313Ser
		57481681	G	C	missense_variant	Gln307Glu
		57481705	T	C	missense_variant	Asn299Asp
		57481761	T	C	missense_variant	Asn280Ser
		57481762	T	C	missense_variant	Asn280Asp
		57481830	G	A	missense_variant	Thr257Ile
		57481873	T	C	missense_variant	Met243Val
		57481895	T	G	missense_variant	Lys235Asn
BnaA09G0562500ZS	57493793-57496655	57495497	C	T	missense_variant	Gly188Glu
BnaA09G0562600ZS	57497952-57499145	57498836	C	G	missense_variant	Thr125Ser
		57499000	C	T	missense_variant	Ala156Val
		57499002	G	A	missense_variant	Ala157Thr
		57499078	C	A	missense_variant	Thr182Asn
		57499089	T	C	missense_variant	Phe186Leu
		57499091	T	G	missense_variant	Phe186Leu
		57499096	C	A	missense_variant	Thr188Lys
		57498811	G	GCAC	disruptive_inframe_insertion	Ala117dup
		57498958	ACAC	A	disruptive_inframe_deletion	Thr143del
BnaA09G0563000ZS	57509667-57511785	57511049	A	G	missense_variant	Ile246Thr
		57511097	G	A	missense_variant	Ala230Val
		57511116	C	A	missense_variant	Val224Leu
		57511251	A	T	missense_variant	Ser179Thr
BnaA09G0563200ZS	57514938-57516737	57514962	A	G	missense_variant	Val367Ala
		57514980	G	C	missense_variant	Pro361Arg
		57514992	A	G	missense_variant	Val357Ala
		57515202	A	G	missense_variant	Met287Thr
		57515370	T	A	missense_variant	Glu231Val
		57515379	C	T	missense_variant	Arg228Lys
		57515722	T	A	missense_variant	Glu143Val
		57515943	A	G	missense_variant	Cys98Arg
BnaA09G0563400ZS	57522220-57525415	57522436	T	C	missense_variant	Thr712Ala
		57522907	G	T	missense_variant	Leu609Ile
		57524184	T	C	missense_variant	Asp330Gly
		57524439	T	A	missense_variant	Gln245Leu
		57524942	A	C	missense_variant	Ser104Arg
		57525159	G	C	missense_variant	Asp63Glu
		57525227	C	G	missense_variant	Ala41Pro
		57525246	G	C	missense_variant	Ile34Met
		57525250	A	C	missense_variant	Val33Gly
		57525254	C	A	missense_variant	Gly32Cys
		57525259	C	A	missense_variant	Gly30Val
BnaA09G0563600ZS	57526546-57529323	57527635	T	A	missense_variant	Met342Leu
		57528156	T	A	missense_variant	Asn257Ile
		57528258	G	A	missense_variant	Pro223Leu
		57528473	C	A	missense_variant	Met151Ile
		57528857	C	T	missense_variant	Gly45Asp
		57528975	A	G	missense_variant	Ser6Pro
		57528977	T	C	missense_variant	Lys5Arg
		57528896	ATGG	A	disruptive_inframe_deletion	Thr31del
BnaA09G0563800ZS	57540935-57548066	57541923	G	T	missense_variant	Thr1053Asn
		57542163	T	C	missense_variant	Asp1001Gly
		57542841	T	C	missense_variant	Ile869Val
		57543217	A	T	missense_variant	Leu796His
		57543229	G	C	missense_variant	Ala792Gly
		57543305	T	C	missense_variant	Thr767Ala
		57543341	A	C	missense_variant	Ser755Ala
		57543694	G	A	missense_variant	His719Tyr
		57543717	T	A	missense_variant	Asp711Val
		57543763	T	C	missense_variant	Lys696Glu
		57543807	G	A	missense_variant	Thr681Ile
		57544345	T	A	missense_variant	Lys560Ile
		57544621	C	A	missense_variant	Gly510Val
		57545801	A	T	missense_variant	Ile320Asn
		57546127	C	T	missense_variant	Val273Ile
		57547016	C	G	missense_variant	Met146Ile
		57547924	A	G	missense_variant	Leu28Ser
		57547939	C	T	missense_variant	Gly23Asp
		57547946	C	T	missense_variant	Val21Ile
BnaA09G0564200ZS	57557268-57557693	57557661	T	A	missense_variant	Glu11Asp
BnaA09G0564400ZS	57560763-57561254	57561197	A	G	missense_variant	Lys57Glu
		57561251	A	T	missense_variant	Ile75Leu
BnaA09G0564800ZS	57583998-57584799	57584323	C	T	missense_variant	Ser79Phe
		57584422	C	T	missense_variant	Pro112Leu
		57584455	A	C	missense_variant	Tyr123Ser
		57584458	C	T	missense_variant	Pro124Leu
		57584494	C	T	missense_variant	Ser136Leu
BnaA09G0565000ZS	57587949-57590190	57589241	C	G	missense_variant	Gly152Ala
		57589250	A	G	missense_variant	Ile149Thr
		57590148	C	G	missense_variant	Val15Leu
BnaA09G0565600ZS	57613866-57614948	57613896	T	G	missense_variant	Phe11Val
		57614256	G	T	missense_variant	Ala131Ser
BnaA09G0565800ZS	57633694-57634509	57633755	C	T	missense_variant	Ser252Asn
		57633761	G	A	missense_variant	Ser250Leu
		57633851	T	C	missense_variant	Glu220Gly
		57633857	G	T	missense_variant	Ala218Glu
BnaA09G0565900ZS	57638751-57644511	57641088	G	A	missense_variant	Ala1060Val
		57643550	C	A	missense_variant	Ala294Ser
		57643919	G	C	missense_variant	Leu171Val
		57643935	C	A	missense_variant	Trp165Cys
		57643936	C	A	missense_variant	Trp165Leu
		57644003	A	C	missense_variant	Ser143Ala
		57644216	A	T	missense_variant	Ser72Thr
BnaA09G0566200ZS	57665065-57666992	57666926	A	C	missense_variant	Lys332Thr
		57672474	A	C	missense_variant	Thr389Pro
		57672975	A	C	missense_variant	Gln496Pro
BnaA09G0566400ZS	57670378-57673113	57672474	A	C	missense_variant	Thr389Pro
		57672975	A	C	missense_variant	Gln496Pro
BnaA09G0566500ZS	57673550-57675252	57674621	A	G	missense_variant	Leu211Pro
		57674877	C	T	missense_variant	Ala126Thr
		57674888	T	G	missense_variant	Asp122Ala
		57675108	G	C	missense_variant	Gln49Glu
		57675166	C	G	missense_variant	Gln29His
		57675183	A	G	missense_variant	Ser24Pro
		57675195	A	G	missense_variant	Ser20Pro
		57675010	A	AGGC	disruptive_inframe_insertion	Pro81dup
BnaA09G0566700ZS	57677366-57678838	57677369	T	C	missense_variant	Ile331Val
		57677525	C	T	missense_variant	Glu279Lys
		57677539	T	C	missense_variant	Asn274Ser
		57677542	G	A	missense_variant	Thr273Ile
		57677614	C	A	missense_variant	Cys249Phe
		57677716	A	G	missense_variant	Leu215Pro
BnaA09G0566800ZS	57679387-57679780	57679460	T	C	missense_variant	Val25Ala
BnaA09G0567200ZS	57694141-57700171	57694176	C	T	missense_variant	Gly548Ser
		57695008	T	C	missense_variant	Ile332Val
BnaA09G0567600ZS	57728660-57729202	57729100	C	T	missense_variant	Ser47Phe
BnaA09G0567800ZS	57731018-57732092	57731041	G	C	missense_variant	Cys317Trp
		57731048	G	A	missense_variant	Pro315Leu
		57731099	A	G	missense_variant	Leu298Ser
		57731114	C	G	missense_variant	Gly293Ala
		57731403	T	C	missense_variant	Ile197Val
		57731483	G	A	missense_variant	Ser170Leu
		57731585	T	C	missense_variant	Asn136Ser
		57731594	C	T	missense_variant	Gly133Asp
BnaA09G0568000ZS	57744949-57747051	57745021	G	T,*	missense_variant	Gly25Trp
BnaA09G0568100ZS	57747607-57750380	57749797	C	G	missense_variant	Ser154Thr
BnaA09G0570000ZS	57876950-57877495	57877021	G	A	missense_variant	Arg159Cys
		57877026	A	G	missense_variant	Val157Ala
		57877236	G	A	missense_variant	Ala87Val
		57877049	C	CCTG	disruptive_inframe_insertion	Ser148dup
BnaA09G0570500ZS	57891501-57899010	57894969	G	A	missense_variant	Pro764Ser
		57898214	T	C	missense_variant	Thr150Ala
BnaA09G0570800ZS	57920709-57922809	57921024	G	C	missense_variant	Arg77Pro
		57921377	A	T	missense_variant	Gln127Leu
		57921395	A	G	missense_variant	Asn133Ser
		57921437	C	A	missense_variant	Pro147His
		57921440	A	G	missense_variant	His148Arg
		57922129	A	G	missense_variant	Thr188Ala
		57922141	G	C	missense_variant	Gly192Arg
		57922319	C	T	missense_variant	Ala208Val
BnaA09G0571800ZS	57976200-57978618	57976799	T	C	missense_variant	Asn273Ser
		57977077	A	G	missense_variant&splice_region_variant	Leu210Pro
BnaA09G0571900ZS	57984936-57988348	57985753	A	G	missense_variant	Thr40Ala
		57986044	G	T	missense_variant	Val137Leu
		57986853	A	T	missense_variant	Tyr347Phe
		57986864	G	A,*	missense_variant	Gly351Ser
		57986921	A	G	missense_variant	Thr370Ala
		57985748	GTAC	G	disruptive_inframe_deletion	Thr44del
BnaA09G0572300ZS	57999892-58003123	58002715	T	G	missense_variant	Ile659Ser
		58002723	G	T	missense_variant	Val662Phe
		58002738	G	C	missense_variant	Ala667Pro
		58002742	G	A	missense_variant	Ser668Asn
BnaA09G0572400ZS	58004790-58005621	58005421	G	A	missense_variant	Val184Ile
		58005440	C	T	missense_variant	Thr190Met
		58005443	G	A	missense_variant	Arg191Lys
BnaA09G0572500ZS	58006931-58008990	58006938	G	A	missense_variant	Thr345Ile
		58007801	T	A	missense_variant	Asp246Val
		58007834	C	A	missense_variant	Gly235Val
		58007968	T	C	missense_variant	Gln218Arg
		58008004	A	G	missense_variant	Ile206Thr
		58008102	G	C	missense_variant	Thr203Ser
BnaA09G0572600ZS	58012797-58013363	58013040	G	A	missense_variant	Val82Ile
		58013100	T	C	missense_variant	Phe102Leu
		58013112	G	A	missense_variant	Asp106Asn
		58013215	G	A	missense_variant	Arg140Lys
BnaA09G0572800ZS	58020093-58023260	58020931	G	A	missense_variant	Arg151Gln
		58020976	C	A	missense_variant	Ala166Glu
BnaA09G0573000ZS	58028541-58032389	58032156	G	C	missense_variant	Ile59Met
		58060345	G	T	missense_variant	Ala84Ser
		58060657	A	T	missense_variant	Gln130Leu
BnaA09G0573600ZS	58060096-58061275	58060345	G	T	missense_variant	Ala84Ser
		58060657	A	T	missense_variant	Gln130Leu
BnaA09G0573700ZS	58062495-58063881	58062603	T	G	missense_variant	Ser37Ala
		58062675	G	C	missense_variant	Ala61Pro
		58062892	C	T	missense_variant	Ala87Val
		58063341	A	G	missense_variant	Gln213Arg
		58063365	T	C	missense_variant	Leu221Pro
		58063464	G	A	missense_variant	Ser254Asn
		58063776	T	G	missense_variant	Leu358Arg
BnaA09G0574000ZS	58074514-58075920	58075732	G	A	missense_variant	Arg220His
		58075761	A	C	missense_variant	Lys230Gln
		58075809	C	T	missense_variant	Pro246Ser
BnaA09G0574500ZS	58098710-58100846	58100334	C	G	missense_variant	Glu97Gln
BnaA09G0574600ZS	58104201-58106912	58105138	T	A	missense_variant	Ile402Leu
		58105833	T	G	missense_variant	Ile251Leu
		58106007	C	A	missense_variant	Ala193Ser
BnaA09G0574700ZS	58107995-58109307	58108287	C	T	missense_variant	Ala341Thr
		58108902	C	T	missense_variant	Glu136Lys
BnaA09G0574800ZS	58114659-58119022	58115421	A	G	missense_variant	Glu25Gly
		58118484	C	A	missense_variant	Thr522Lys
		58118506	C	G	missense_variant	Asp529Glu
BnaA09G0575000ZS	58125420-58127243	58125488	C	T	missense_variant	Gly586Ser
		58125496	G	A	missense_variant	Pro583Leu
		58125961	G	C	missense_variant	Pro428Arg
		58125977	G	T	missense_variant	Gln423Lys
		58125988	G	C	missense_variant	Pro419Arg
		58125989	G	C	missense_variant	Pro419Ala
		58126040	C	T	missense_variant	Val402Ile
		58126041	A	T	missense_variant	Asp401Glu
		58126046	T	C	missense_variant	Asn400Asp
		58126051	T	C	missense_variant	Lys398Arg
		58126073	T	G	missense_variant	Thr391Pro
		58126078	T	A	missense_variant	Gln389Leu
		58126090	A	G	missense_variant	Leu385Pro
		58126183	A	G	missense_variant	Leu354Pro
		58126329	T	G	missense_variant	Glu305Asp
		58126456	A	G	missense_variant	Val263Ala
		58126499	T	C	missense_variant	Ile249Val
		58126540	A	G	missense_variant	Leu235Ser
		58126673	T	A	missense_variant	Thr191Ser
		58126906	C	T	missense_variant	Arg113Lys
		58126916	G	A	missense_variant	His110Tyr
		58126918	A	T	missense_variant	Leu109His
		58126925	T	C	missense_variant	Ile107Val
		58126958	C	G	missense_variant	Val96Leu
		58126997	C	T	missense_variant	Val83Ile
		58125975	T	TTTCCCA	disruptive_inframe_insertion	Gln423delinsHisGlyLys
BnaA09G0575300ZS	58152816-58153588	58152843	G	T	missense_variant	Ala10Ser
		58153382	ATTC	A	disruptive_inframe_deletion	Phe59del
BnaA09G0575400ZS	58155558-58157606	58155661	A	T	missense_variant	Thr10Ser
		58157588	A	C	missense_variant	Lys343Asn
		58157603	G	A	missense_variant	Met348Ile
BnaA09G0575600ZS	58165441-58166967	58166379	C	A	missense_variant	Pro149Gln
		58166406	G	A	missense_variant	Arg158Lys
		58166499	A	C	missense_variant	Gln189Pro
		58166535	C	T	missense_variant	Ser201Phe
		58166556	T	G	missense_variant	Leu208Arg
BnaA09G0575700ZS	58167133-58169750	58167205	C	T	missense_variant	Gly365Glu
		58167217	A	G	missense_variant	Leu361Ser
		58167352	G	A	missense_variant	Thr316Ile
		58167355	C	T	missense_variant	Arg315Lys
		58167463	A	C	missense_variant	Leu279Arg
		58167490	G	A	missense_variant	Ser270Leu
		58167493	G	A	missense_variant	Ala269Val
		58167643	G	A	missense_variant	Ser219Leu
		58168901	C	T	missense_variant	Ser96Asn
		58168971	C	A	missense_variant	Ala73Ser
BnaA09G0575800ZS	58173689-58174174	58174099	T	C	missense_variant	Asn26Asp
		58174106	T	G	missense_variant	Gln23His
		58174007	A	ATTC	disruptive_inframe_insertion	Lys55dup
BnaA09G0578300ZS	58331004-58332789	58331421	G	C	missense_variant	Gly83Ala
		58331436	A	G	missense_variant	Asn88Ser
		58331944	C	T	missense_variant	Ala207Val
		58332102	G	A	missense_variant	Glu260Lys
		58332256	T	C	missense_variant	Leu311Pro
		58332456	G	A	missense_variant	Gly378Ser
		58332579	A	G	missense_variant	Ile419Val
		58331428	A	ACCTGAGCGTACTGAT,ACCTGAGTATACTGAC	disruptive_inframe_insertion	Pro86_Ala87insGluArgThrAspPro
BnaA09G0579600ZS	58395385-58396506	58395867	G	T	missense_variant	Leu214Met
		58395950	C	G	missense_variant	Gly186Ala
		58396335	C	T	missense_variant	Ala58Thr
		58396337	T	G	missense_variant	Lys57Thr
BnaA09G0580500ZS	58436438-58439454	58437125	T	G	missense_variant	Ile392Leu
		58437690	T	G	missense_variant	Lys298Gln
		58437713	T	C	missense_variant	Asp290Gly
		58437714	C	T	missense_variant	Asp290Asn
		58437929	T	C	missense_variant	Lys245Arg
		58438139	C	G	missense_variant	Gly199Ala
		58438657	G	A	missense_variant	Ser148Leu
		58438884	C	T	missense_variant	Val100Met
		58439338	C	G	missense_variant	Gly20Arg
BnaA09G0580800ZS	58458667-58463385	58458988	C	T	missense_variant	His108Tyr
		58459498	G	A	missense_variant	Val278Ile
		58460605	G	T	missense_variant	Arg331Leu
		58460623	G	A	missense_variant	Arg337Gln
		58460719	G	A	missense_variant	Cys369Tyr
		58460728	G	A	missense_variant	Arg372His
		58462097	C	G	missense_variant	Thr415Arg
		58462121	T	G	missense_variant	Leu423Arg
		58462211	C	T	missense_variant	Ala453Val
		58462493	A	G	missense_variant	Lys547Arg
		58462502	T	C	missense_variant	Leu550Ser
		58462514	C	T	missense_variant	Thr554Ile
		58462517	G	A	missense_variant	Arg555Lys
		58462628	C	T	missense_variant	Ser592Leu
		58462898	T	G	missense_variant	Leu682Arg
		58462904	C	T	missense_variant	Ser684Leu
		58463127	A	G	missense_variant	Asp735Gly
		58463151	A	G	missense_variant	Gln743Arg
		58463157	G	A	missense_variant	Cys745Tyr
		58463207	A	G	missense_variant	Thr762Ala
		58463228	G	A	missense_variant	Val769Met
BnaA09G0581100ZS	58478657-58481587	58481218	G	A	missense_variant	Gly303Ser
		58481219	G	A	missense_variant	Gly303Asp
		58481339	T	C	missense_variant	Val343Ala
		58478810	A	ATCC	disruptive_inframe_insertion	Pro49dup
		58481188	CGTAACACTTTGATCCCTG	C	disruptive_inframe_deletion	Asn294_Gly299del
BnaA09G0581500ZS	58515034-58516667	58515246	C	G	missense_variant	Arg368Pro
		58516096	T	G	missense_variant	Lys85Gln
BnaA09G0581600ZS	58520370-58522991	58520904	C	G	missense_variant	Ala128Gly
		58520926	T	A	missense_variant	Asp135Glu
		58520928	A	C	missense_variant	Asn136Thr
BnaA09G0581700ZS	58523614-58525731	58523843	A	G	missense_variant	Met478Thr
		58524019	A	C	missense_variant	Asp419Glu
		58524102	T	C	missense_variant	Ile392Val
		58525088	C	T	missense_variant	Gly170Asp
BnaA09G0581800ZS	58529886-58532776	58530608	T	C	missense_variant	Phe91Leu
BnaC06G0133300ZS	22699385-22705849	22703967	C	T	missense_variant	Arg376His
		22704572	C	T	missense_variant	Gly234Asp
		22705518	G	C	missense_variant	Asp47Glu
BnaC06G0137600ZS	23085585-23094868	23086373	G	A	missense_variant	Pro93Leu
		23094735	C	T	missense_variant	Arg23Lys
		23094823	G	T	missense_variant	His16Asn
		23094827	A	C	missense_variant	His14Gln
BnaC06G0138600ZS	23199292-23200779	23199872	G	A	missense_variant	Thr243Ile
BnaC06G0139400ZS	23239926-23243077	23242240	G	A	missense_variant	Ala367Thr
		23242404	T	A	missense_variant	Asn421Lys
		23242633	C	T	missense_variant	Arg498Cys
		23242966	C	T	missense_variant	Arg547Trp
BnaC06G0140900ZS	23331109-23332140	23331696	T	C	missense_variant	Ser149Gly
		23398692	A	C	missense_variant	Phe377Val
		23398769	G	T	missense_variant	Pro351Gln
		23399468	A	G	missense_variant	Phe216Ser
BnaC06G0141400ZS	23398411-23400537	23398692	A	C	missense_variant	Phe377Val
		23398769	G	T	missense_variant	Pro351Gln
		23399468	A	G	missense_variant	Phe216Ser
BnaC06G0142200ZS	23462200-23464885	23462473	G	C	missense_variant	Leu64Phe
		23463021	C	A	missense_variant	Ala247Asp
		23463731	C	G	missense_variant	Gln403Glu
		23463746	G	A	missense_variant	Val408Ile
		23463783	T	C	missense_variant	Ile420Thr
		23464282	C	G	missense_variant	Leu560Val
		23464561	A	C	missense_variant	Asn653His
		23464604	A	C	missense_variant	Asn667Thr
		23464638	G	A	missense_variant	Met678Ile
BnaC06G0147100ZS	23895076-23897121	23896114	A	G	missense_variant	Lys246Glu
		23896104	G	GGAAGCA	disruptive_inframe_insertion	Glu243_Glu244insAlaGlu
BnaC06G0148300ZS	24027816-24029742	24029336	G	A	missense_variant	Arg67Trp
BnaC06G0149700ZS	24254024-24255679	24255032	C	G	missense_variant	Arg216Ser
		24255278	T	A,*	missense_variant	Leu134Phe
		24255514	C	G	missense_variant	Gly56Arg
BnaC06G0151300ZS	24471942-24477241	24472379	C	T	missense_variant	Asp751Asn
		24472938	T	A	missense_variant	Glu614Asp
		24475600	C	T	missense_variant	Met335Ile
		24475702	A	G	missense_variant	Ser329Pro
		24476575	T	A	missense_variant	Met223Leu
		24476794	A	T	missense_variant	Leu150Met
		24476860	T	C	missense_variant	Lys128Glu
		24476861	G	C	missense_variant	Asn127Lys
		24476944	G	C	missense_variant	Pro100Ala
		24476996	C	A	missense_variant	Glu82Asp
BnaC06G0154800ZS	25034157-25035669	25034764	A	C	missense_variant	Ser170Ala
		25121208	A	T	missense_variant	Asp1247Glu
		25121638	C	T	missense_variant	Gly1130Glu
		25121813	C	A	missense_variant	Ala1072Ser
		25122166	T	G	missense_variant	Asp954Ala
		25124591	G	A	missense_variant	Leu146Phe
BnaC06G0155400ZS	25120769-2512529	25121208	A	T	missense_variant	Asp1247Glu
		25121638	C	T	missense_variant	Gly1130Glu
		25121813	C	A	missense_variant	Ala1072Ser
		25122166	T	G	missense_variant	Asp954Ala
		25124591	G	A	missense_variant	Leu146Phe
BnaC06G0155600ZS	25135552-25136611	25135998	G	C	missense_variant	Pro182Ala
BnaC06G0155900ZS	25164748-25166250	25164942	C	A	missense_variant	Asp296Tyr
BnaC06G0158200ZS	25646507-25649062	25646622	A	T	missense_variant	Asp39Val
		25647526	A	G	missense_variant	Ile158Val
		25648267	C	T	missense_variant	Leu315Phe
		25648924	G	A	missense_variant	Gly504Arg
BnaC06G0158300ZS	25650404-25651012	25650875	C	T	missense_variant	Met46Ile
		25650991	A	G	missense_variant	Phe8Leu
BnaC06G0160200ZS	25812685-25815518	25812933	C	A	missense_variant	Arg45Ser
		25814658	A	C	missense_variant	Thr620Pro
		25815369	T	C	missense_variant	Cys857Arg
BnaC06G0160600ZS	25899516-25900853	25899846	T	C	missense_variant	Ser111Pro
		25900000	C	G	missense_variant	Ser162Trp
		25900249	A	T	missense_variant	Lys245Met
		25900692	G	A	missense_variant	Glu393Lys
		25900828	C	T	missense_variant	Pro438Leu
BnaC06G0163400ZS	26418497-26421731	26421321	C	T	missense_variant	Thr644Met
		26421398	G	C	missense_variant&splice_region_variant	Ala670Pro
BnaC06G0163600ZS	26438263-26440490	26438773	C	T	missense_variant	Leu109Phe
		26439789	A	C	missense_variant	His271Pro
		26439801	T	C	missense_variant	Leu275Ser
BnaC06G0164700ZS	26527713-26528780	26527729	A	T	missense_variant	Tyr6Phe
		26527816	G	C	missense_variant	Cys35Ser
		26527921	G	A	missense_variant	Arg70His
		26528430	A	C	missense_variant	Ile240Leu
		26528541	C	A	missense_variant	Gln277Lys
		26528594	G	C	missense_variant	Lys294Asn
		26528683	A	C	missense_variant	Asp324Ala
		26528581	CAGA	C	disruptive_inframe_deletion	Glu293del
BnaC06G0164900ZS	26532930-26536091	26533158	C	T	missense_variant	Gly868Arg
		26533404	A	C	missense_variant	Tyr786Asp
		26533562	T	C	missense_variant	Glu733Gly
		26533584	G	C	missense_variant	Gln726Glu
		26533652	A	T	missense_variant	Val703Asp
		26533757	C	T	missense_variant	Gly668Glu
		26533857	C	T	missense_variant	Ala635Thr
		26533896	C	G	missense_variant	Ala622Pro
		26533983	C	T	missense_variant	Ala593Thr
		26534274	C	T	missense_variant	Glu496Lys
		26534379	T	A	missense_variant	Thr461Ser
		26534595	C	T	missense_variant	Ala389Thr
		26534681	T	C	missense_variant	Lys360Arg
		26534816	C	T	missense_variant	Gly315Glu
		26534986	A	C	missense_variant	Asn258Lys
		26534987	T	C	missense_variant	Asn258Ser
		26535174	C	T	missense_variant	Ala196Thr
		26535511	C	A	missense_variant	Glu83Asp
		26535635	T	C	missense_variant	Asp42Gly
		26535665	G	A	missense_variant	Ala32Val
		26534872	T	TTCA	disruptive_inframe_insertion	Asp295dup
BnaC06G0165500ZS	26585681-26586312	26586096	G	C	missense_variant	Thr40Ser
		26586270	A	T	missense_variant	Phe15Ile
BnaC06G0167800ZS	26899730-26903983	26900436	A	C	missense_variant	Leu656Arg
		26900540	A	C	missense_variant	Phe621Leu
		26900853	T	C	missense_variant	Thr558Ala
		26900925	C	T	missense_variant	Gly534Arg
		26901205	G	T	missense_variant	Thr469Asn
		26902068	T	C	missense_variant	Arg362Gly
		26902122	C	T	missense_variant	Gly344Ser
		26902209	G	A	missense_variant	His315Tyr
		26902250	T	G	missense_variant	Asp301Ala
BnaC06G0168000ZS	26941139-26944157	26944059	G	A	missense_variant	Glu482Lys
		27022922	G	T	missense_variant	His760Asn
		27023393	G	C	missense_variant	Ala629Gly
		27023475	G	C	missense_variant	Arg602Gly
		27024180	T	G	missense_variant	Ile367Leu
		27025006	C	G	missense_variant	Gly145Ala
BnaC06G0169700ZS	27096640-27096849	27096742	G	A	missense_variant	Gly35Ser
BnaC06G0168900ZS	27022646-27026114	27022922	G	T	missense_variant	His760Asn
		27023393	G	C	missense_variant	Ala629Gly
		27023475	G	C	missense_variant	Arg602Gly
		27024180	T	G	missense_variant	Ile367Leu
		27025006	C	G	missense_variant	Gly145Ala
BnaC06G0169900ZS	27125006-27126497	27125249	T	C	missense_variant	Ser82Pro
		27125433	A	C	missense_variant	Lys111Asn
		27125876	A	C	missense_variant	Arg231Ser
		27126046	G	A	missense_variant	Arg288Lys
		27126477	G	C	missense_variant	Glu432Gln
BnaC06G0170200ZS	27147140-27148828	27148142	C	A	missense_variant	Gln187Lys
		27148494	A	C	missense_variant	Lys276Asn
		27148606	T	A	missense_variant	Leu283Gln
		27148742	A	G	missense_variant	Ile328Met
BnaC06G0172900ZS	27507565-27508990	27508025	A	C	missense_variant&splice_region_variant	Glu117Asp
BnaC06G0173000ZS	27555594-27556710	27556492	C	T	missense_variant	Glu49Lys
		27556655	G	A	missense_variant	Thr19Ile
		27556662	G	C	missense_variant	Gln17Glu
		27556685	T	C	missense_variant	Gln9Arg
BnaC06G0173500ZS	27607270-27611066	27607501	C	G	missense_variant	Arg715Ser
		27607524	C	G	missense_variant	Ala708Pro
		27607632	G	A	missense_variant	His672Tyr
		27607766	C	T	missense_variant	Ser627Asn
BnaC06G0173800ZS	27759915-27761289	27759970	A	C	missense_variant	Val319Gly
		27760044	T	A	missense_variant	Leu294Phe
		27760082	A	G	missense_variant	Ser282Pro
		27760199	A	C	missense_variant	Phe243Val
		27760775	T	A	missense_variant	Glu103Asp
		27760092	G	GATCTGA	disruptive_inframe_insertion	Val277_Gly278dup
BnaC06G0174500ZS	27835728-27839157	27836667	A	G	missense_variant	Tyr301Cys
		27838297	C	T	missense_variant	Ala572Val
		27838869	C	A	missense_variant	Leu698Ile
BnaC06G0175500ZS	27944849-27945448	27944876	A	G	missense_variant	Ile10Val
		27944886	G	T	missense_variant	Cys13Phe
BnaC06G0175600ZS	27945684-27947468	27945707	G	C	missense_variant	Pro437Arg
		27945837	G	C	missense_variant	Leu394Val
		27945980	C	T	missense_variant	Arg346Gln
		27946092	A	G	missense_variant	Trp309Arg
		27946113	C	T	missense_variant	Glu302Lys
		27946137	A	G	missense_variant	Trp294Arg
		27946307	T	C	missense_variant	His237Arg
		27946606	G	C	missense_variant	Asn186Lys
		27946660	G	C	missense_variant	Asp168Glu
		27947413	C	T	missense_variant	Arg19His
BnaC06G0176000ZS	27996591-27999564	27996755	T	C	missense_variant	Val29Ala
		27996772	T	A	missense_variant	Phe35Ile
		27996935	G	A	missense_variant	Arg89His
		27997293	C	A	missense_variant	Thr109Lys
		27997962	C	A	missense_variant	Ser164Tyr
		27998422	T	G	missense_variant	Ser256Ala
		27998465	T	C	missense_variant	Leu270Pro
		27998487	A	C	missense_variant	Arg277Ser
		27998497	G	A	missense_variant	Ala281Thr
		27998546	G	T	missense_variant	Arg297Leu
		27998548	C	G	missense_variant	Leu298Val
		27998606	C	A	missense_variant	Pro317Gln
		27998698	A	G	missense_variant	Asn348Asp
		27998732	C	G	missense_variant	Ala359Gly
BnaC06G0176200ZS	28007798-28011292	28007900	C	A	missense_variant	His35Asn
		28008136	A	T	missense_variant	Glu88Asp
		28008154	G	A	missense_variant	Met94Ile
		28008165	A	G	missense_variant	Asp98Gly
		28008333	G	C	missense_variant	Gly126Arg
		28009480	G	C	missense_variant	Cys221Ser
		28009528	C	G	missense_variant	Thr237Ser
		28011083	T	A	missense_variant	Asp557Glu

## Sheet: Table S10
Table S10: Annotation summary of the candidate genes in the major QTL clusters.
Gene ID in Darmor	Gene ID in ZS11	QTL cluster	Homologs in At.	Functional annotation	aa differences
BnaA01g22310D	BnaA01G0271700ZS	qc.A01-1	AT1G60420.1	NRX1, Reduce transmission through pollen	1 aa substitute
BnaA01g22340D	BnaA01G0272000ZS	qc.A01-1	AT1G60500.1	DRP4C, Dynamin related protein 4C	1 aa substitute
BnaA01g22360D	BnaA01G0272200ZS	qc.A01-1	AT1G60460.3	MER2, Meiotic DSB formation	1 aa substitute
BnaA01g22400D	BnaA01G0272600ZS	qc.A01-1	AT1G60500.1	DRP4C, Dynamin-related protein 4C	1 aa substitute
BnaA01g22440D	BnaA01G0273200ZS	qc.A01-1	AT1G60600.2	ABC4, Aberrant chloroplast development 4	1 aa substitute
BnaA01g22480D	BnaA01G0273300ZS	qc.A01-1	AT1G60620.1	HASPIN, RNA polymerase I subunit 43	1 aa substitute
BnaA01g22500D	BnaA01G0273500ZS	qc.A01-1	AT1G60640.5	Stress response protein	9 aa substitute
BnaA01g22540D	BnaA01G0273800ZS	qc.A01-1	AT1G60660.1	CB5LP, Member of Cytochromes b5	2 aa substitute
BnaA01g23150D	BnaA01G0275400ZS	qc.A01-1	AT3G07360.1	TMN1, Encodes an Arabidopsis Transmembrane nine (TMN) protein	4 aa substitute
BnaA01g23170D	BnaA01G0275600ZS	qc.A01-1	AT3G05930.1	IRT3, Encodes a plasma membrane localized zinc/iron transporter	1 aa substitute
BnaA01g23180D	BnaA01G0275800ZS	qc.A01-1	AT1G61490.1	NDR8, Protein kinase family protein	1 aa substitute
BnaA01g22600D	BnaA01G0279000ZS	qc.A01-1	AT1G61560.1	SD1-29, S-domain-1 29	1 aa substitute
BnaA01g22650D	BnaA01G0279500ZS	qc.A01-1	AT1G61610.1	Protein phosphorylation	1 aa substitute
BnaA01g22670D	BnaA01G0279800ZS	qc.A01-1	AT1G61660.1	LHCA3, Photosystem-I light harvesting complex gene 3	3 aa substitute
BnaA01g22710D	BnaA01G0280100ZS	qc.A01-1	/	RLK7, Integrase-type DNA-binding superfamily protein	1 aa substitute
BnaA01g22800D	BnaA01G0281000ZS	qc.A01-1	AT1G61900.1	PPA1, Protein kinase superfamily protein	1 aa substitute
BnaA01g22830D	BnaA01G0281100ZS	qc.A01-1	AT1G62120.1	BHLH112, Governs the competence of pericycle cells to initiate lateral root primordium formation	1 aa substitute
BnaA01g22910D	BnaA01G0284000ZS	qc.A01-1	AT3G24495.1	RPPR1, pentatricopeptide repeat 336, Cell differentiation	1 aa substitute
BnaA01g22920D	BnaA01G0284100ZS	qc.A01-1	AT3G24420.1	GSTF7, MATE efflux family protein	1 aa substitute
BnaA01g23010D	BnaA01G0285100ZS	qc.A01-1	AT5G09890.1	SYP32, Member of Glycoside Hydrolase Family 17	6 aa substitute
BnaA01g23190D	BnaA01G0285300ZS	qc.A01-1	AT3G24300.1	AMT1:3, Involved in lateral root formation and branching and ammonium homeostasis	16 aa substitute
BnaA01g23200D	BnaA01G0285400ZS	qc.A01-1	AT3G23940.1	DHAD, Dehydratase family	1 aa substitute
BnaA01g23220D	BnaA01G0285600ZS	qc.A01-1	AT3G24040.1	Core-2/I-branching beta-1,6-N-acetylglucosaminyltransferase family protein	3 aa substitute
BnaA01g23320D	BnaA01G0286300ZS	qc.A01-1	AT3G24110.1	PHR1, MYB-CC protein involved in regulation of response to Phosphate/Nitrogen starvation	1 aa substitute
BnaA01g23390D	BnaA01G0286800ZS	qc.A01-1	AT3G24160.1	PMP, Encodes a putative Type 1 membrane protein	1 aa substitute
BnaA01g23510D	BnaA01G0288200ZS	qc.A01-1	AT3G23810.1	SAHH2, Cell wall biogenesis and carbohydrate biosynthetic process	1 aa substitute
BnaA01g23800D	BnaA01G0291300ZS	qc.A01-1	AT3G23540.1	PDH-E1, Alpha/beta-Hydrolases superfamily protein	1 aa substitute
BnaA01g23880D	BnaA01G0292400ZS	qc.A01-1	AT3G23340.1	CKL10, Member of CKL gene family (CKL-C group).	1 aa substitute
BnaA09g01390D	BnaA09G0031300ZS	qc.A09-2	AT4G03210.1	XTH9, Plant-type secondary cell wall biogenesis	12 aa substitute
BnaA09g01440D	BnaA09G0032000ZS	qc.A09-2	AT4G03260.2	MASP1, promotes growth during drought and promotes microtubule stability	6 aa substitute
BnaA09g01520D	BnaA09G0032800ZS	qc.A09-2	AT4G03390.1	SRF3, Protein STRUBBELIG-RECEPTOR FAMILY 3	6 aa substitute
BnaA09g01550D	BnaA09G0033000ZS	qc.A09-2	AT4G03415.2	PP2C52, Protein dephosphorylation	15 aa substitute
BnaA09g01570D	BnaA09G0033200ZS	qc.A09-2	AT4G03430.1	STA1, Involved in mRNA splicing and response to cold	2 aa substitute
BnaA09g01580D	BnaA09G0033300ZS	qc.A09-2	AT4G05040.4	Involved in cellular response to salicylic acid stimulus	8 aa substitute
BnaA09g01600D	BnaA09G0033500ZS	qc.A09-2	AT4G03510.2	RMA1, E3 ubiquitin-protein ligase	6 aa substitute
BnaA09g01630D	BnaA09G0033800ZS	qc.A09-2	AT4G03550.1	CALS12, Involved in salicylic acid mediated signaling pathway	12 aa substitute
BnaA09g01640D	BnaA09G0033900ZS	qc.A09-2	AT4G03560.1	TCP1, Involved in calcium-mediated signaling and regulation of jasmonic acid biosynthetic process	12 aa substitute
BnaA09g01710D	BnaA09G0034500ZS	qc.A09-2	AT4G05460.1	SKIP19, Involved in ubiquitin-dependent protein catabolic process	20 aa substitute
BnaA09g01770D	BnaA09G0034900ZS	qc.A09-2	AT4G05440.1	EDA35, Involved in regulation of cell cycle	12 aa substitute
BnaA09g01830D	BnaA09G0037400ZS	qc.A09-2	AT3G26980.1	MUB4, membrane-anchored ubiquitin-fold protein 4 precursor	1 aa substitute
BnaA09g01850D	BnaA09G0037600ZS	qc.A09-2	AT3G27000.1	ARP2, Involved in cell morphogenesis	3 aa substitute
BnaA09g01890D	BnaA09G0038100ZS	qc.A09-2	AT3G27090.1	NRP2, involved in regulation of protein catabolic process	7 aa substitute
BnaA09g01900D	BnaA09G0038200ZS	qc.A09-2	AT3G27100.1	ENY2, Involved in regulation of transcription by RNA polymerase II	1 aa substitute
BnaA09g01910D	BnaA09G0038300ZS	qc.A09-2	AT3G27160.1	GHS1, Required for photosynthesis and C/N balance	6 aa substitute
BnaA09g01920D	BnaA09G0038400ZS	qc.A09-2	AT3G27230.1	Methyltransferases superfamily protein	4 aa substitute
BnaA09g01940D	BnaA09G0038600ZS	qc.A09-2	AT3G27260.1	GTE8, Involved in regulation of cellular process	24 aa substitute
BnaA09g02000D	BnaA09G0039100ZS	qc.A09-2	AT5G40650.1	SDH2-2, Involved in mitochondrial electron transport	2 aa substitute
BnaA09g02120D	BnaA09G0040000ZS	qc.A09-2	AT3G27690.1	DEG13, Belongs to the Lhc super-gene family encodes the light-harvesting chlorophyll a/b-binding (LHC) proteins	4 aa sustitute
BnaA09g02200D	BnaA09G0040800ZS	qc.A09-2	AT3G28050.1	UMAMIT41, Involved in tissue development	2 aa substitute
BnaA09g02240D	BnaA09G0041100ZS	qc.A09-2	AT3G28200.1	PER31, Response to oxidative stress	10 aa substitute
BnaA09g02330D	BnaA09G0042100ZS	qc.A09-2	AT3G28710.1	VHA-D1, Root epidermal cell differentiation	9 aa substitute
BnaA09g02560D	BnaA09G0044200ZS	qc.A09-2	AT5G39510.1	VTI11, Involved in protein trafficking to lytic vacuoles	3 aa substitute
BnaA09g02570D	BnaA09G0044300ZS	qc.A09-2	AT3G29200.1	CM1, Involved in aromatic amino acid family biosynthetic process	2 aa substitute
BnaA09g02590D	BnaA09G0044500ZS	qc.A09-2	AT3G29350.1	AHP2, Involved in cytokinin-activated signaling pathway	1 aa substitute
BnaA09g02770D	BnaA09G0046300ZS	qc.A09-2	AT3G32930.1	Chloroplast envelope	1 aa substitute
BnaA09g02780D	BnaA09G0046400ZS	qc.A09-2	AT5G47820.2	KIN4A, Invloved in plant-type cell wall biogenesis	4 aa substitute
BnaA09g02810D	BnaA09G0046700ZS	qc.A09-2	AT5G47870.1	RAD52-2, Involved in double-strand break repair	1 aa substitute
BnaA09g02840D	BnaA09G0047000ZS	qc.A09-2	AT3G61110.1	RS27A, 40S ribosomal protein	2 aa substitute
BnaA09g02850D	BnaA09G0047200ZS	qc.A09-2	AT5G48150.2	PAT1, Involved in photomorphogenesis	2 aa substitute
BnaA09g02880D	BnaA09G0047500ZS	qc.A09-2	AT5G48230.2	AAT1, Sterol metabolic process	6 aa substitute
BnaA09g02890D	BnaA09G0047600ZS	qc.A09-2	AT5G48240.1	Large subunit precursor	1 aa substitute
BnaA09g03020D	BnaA09G0049000ZS	qc.A09-2	AT5G48430.1	NLP7, nitrate signaling	2 aa substitute
BnaA09g03040D	BnaA09G0049200ZS	qc.A09-2	AT5G48460.1	FIM2, Invoolved in actin filament bundle assembly	3 aa substitute
BnaA09g03060D	BnaA09G0049400ZS	qc.A09-2	AT5G48480.1	Tissue development	1 aa substitute
BnaA09g03070D	BnaA09G0049500ZS	qc.A09-2	AT5G48500.1	Pathogenic type III effector avirulence factor	6 aa substitute
BnaA09g03140D	BnaA09G0050300ZS	qc.A09-2	AT5G48810.1	CB5-D, Cytochrome B5 isoform	1 aa substitute
BnaA09g03170D	BnaA09G0050600ZS	qc.A09-2	AT5G48870.1	LSM5, response to abscisic acid and root hair growth	1 aa substitute
BnaA09g03270D	BnaA09G0051700ZS	qc.A09-2	AT5G49270.1	COBL9, Involved in root epidermal cell differentiation	6 aa substitute
BnaA09g03280D	BnaA09G0051800ZS	qc.A09-2	/	/	1 aa substitute
BnaA09g03360D	BnaA09G0052300ZS	qc.A09-2	AT5G49480.1	CP1, a novel Ca2+-binding protein	2 aa substitute
BnaA09g03380D	BnaA09G0052600ZS	qc.A09-2	AT5G49540.1	Involved in protein catabolic process	4 aa substitute
BnaA09g03480D	BnaA09G0053500ZS	qc.A09-2	AT5G28750.1	TATA, Involved in protien translocation	1 aa substitute
BnaA09g03520D	BnaA09G0053900ZS	qc.A09-2	AT3G04470.1	Ankyrin repeat family protein	2 aa substitute
BnaA09g03540D	BnaA09G0054100ZS	qc.A09-2	AT5G29000.2	PHL1, PHL1 acts redundantly with PHR1 to regulate responses to Pi starvation.	2 aa substitute
BnaA09g03590D	BnaA09G0055100ZS	qc.A09-2	AT5G27120.1	NOP5-1, DNA binding protien	1 aa substitute
BnaA09g03680D	BnaA09G0055800ZS	qc.A09-2	AT3G04970.1	PAT17, zinc finger family protein	2 aa substitute
BnaA09g03700D	BnaA09G0056000ZS	qc.A09-2	AT5G27380.1	GHS2, Involved in glutathione synthetases	1 aa substitute
BnaA09g03720D	BnaA09G0056300ZS	qc.A09-2	AT5G27420.1	ATL31, Involved in Carbon/Nitrogen response for growth phase transition	5 aa substitute
BnaA09g03780D	BnaA09G0056800ZS	qc.A09-2	AT5G27520.1	PNC2, Adenine nucleotide transporter	4 aa substitute
BnaA09g03810D	BnaA09G0057200ZS	qc.A09-2	AT5G27620.1	CYCH1, ROS metabolic process	4 aa substitute
BnaA09g03820D	BnaA09G0057300ZS	qc.A09-2	AT5G27650.1	PDP1, Involved in regulation of FLC and flowering time.	3 aa substitute
BnaA09g03940D	BnaA09G0058500ZS	qc.A09-2	AT5G27920.1	RAH1, zinc finger transcription factor STOP1 and promote its ubiquitination and degradation	2 aa substitute
BnaA09g04010D	BnaA09G0059000ZS	qc.A09-2	AT5G26960.1	Galactose oxidase/kelch repeat superfamily protein	2 aa substitute
BnaA09g04080D	BnaA09G0059600ZS	qc.A09-2	AT5G26800.1	/	2 aa substitute
BnaA09g04270D	BnaA09G0061100ZS	qc.A09-2	AT5G26330.1	Cupredoxin superfamily protein	1 aa substitute
BnaA09g04490D	BnaA09G0063400ZS	qc.A09-2	AT5G25760.2	PEX4, Involved in sucrose-dependent seedling development and reduced lateral root production	1 aa substitute
BnaA09g04500D	BnaA09G0063500ZS	qc.A09-2	AT5G25630.1	Tetratricopeptide repeat (TPR)-like superfamily protein	1 aa substitute
BnaA09g04520D	BnaA09G0063700ZS	qc.A09-2	AT5G25610.1	RD22, responsive to dehydration 22 (RD22) mediated by ABA and lateral root elongation	3 aa substitute
BnaA09g04670D	BnaA09G0065600ZS	qc.A09-2	AT5G25150.1	TAF5, Transcription initiation factor TFIID subunit 5	4 aa substitute
BnaA09g04740D	BnaA09G0066400ZS	qc.A09-2	AT5G24930.1	Zinc finger protein CONSTANS-LIKE 4	4 aa substitute
BnaA09g04750D	BnaA09G0066500ZS	qc.A09-2	AT5G24890.1	stress response NST1-like protein	1 aa substitute
BnaA09g04800D	BnaA09G0067200ZS	qc.A09-2	AT5G24630.2	BIN4, DNA-binding protein	20 aa substitute
BnaA09g04830D	BnaA09G0067400ZS	qc.A09-2	AT5G24490.1	30S ribosomal protein	1 aa substitute
BnaA09g04850D	BnaA09G0067600ZS	qc.A09-2	AT5G24460.1	RING-H2 zinc finger protein	8 aa substitute
BnaA09g04970D	BnaA09G0068600ZS	qc.A09-2	AT5G24240.1	PI4KG3, involved in autophosphorylation activity	10 aa substitute
BnaA09g04980D	BnaA09G0068700ZS	qc.A09-2	AT5G24150.1	SQE5, squalene monooxygenase gene homolog	2 aa substitute
BnaA09g04990D	BnaA09G0068800ZS	qc.A09-2	AT5G24120.1	SIGE, Encodes a specialized sigma factor that functions in regulation of plastid genes	4 aa substitute
BnaA09g05080D	BnaA09G0069900ZS	qc.A09-2	AT5G23950.1	Calcium-dependent lipid-binding	3 aa substitute
BnaA09g05090D	BnaA09G0070200ZS	qc.A09-2	AT5G23920.1	Transmembrane protein	4 aa substitute
BnaA09g05110D	BnaA09G0070400ZS	qc.A09-2	AT5G23900.1	RPLD13, Ribosomal protein L13e family protein	6 aa substitute
BnaA09g05120D	BnaA09G0070500ZS	qc.A09-2	AT5G23890.1	GPI-anchored adhesin-like protein	8 aa substitute
BnaA09g05160D	BnaA09G0070900ZS	qc.A09-2	AT4G39160.1	Homeodomain-like superfamily protein	3 aa substitute
BnaA09g05650D	BnaA09G0075300ZS	qc.A09-2	AT5G61240.1	Leucine-rich repeat (LRR) family protein	2 aa substitute
BnaA09g05800D	BnaA09G0076800ZS	qc.A09-2	AT5G61770.3	SNAIL1, ribosome biogenesis protein	1 aa substitute
BnaA09g05920D	BnaA09G0077600ZS	qc.A09-2	AT5G62180.1	CXE20, carboxylesterase	1 aa substitute
BnaA09g35380D	BnaA09G0515100ZS	qc.A09-4	AT3G55800.1	Involved in carbon reduction	1 aa substitute
BnaA09g35500D	BnaA09G0516000ZS	qc.A09-4	AT3G55960.1	Haloacid dehalogenase-like hydrolase (HAD) superfamily protein	2 aa substitute
BnaA09g35550D	BnaA09G0517200ZS	qc.A09-4	AT3G56090.1	FER3, Iron homeostasis	4 aa substitute
BnaA09g35580D	BnaA09G0517400ZS	qc.A09-4	AT3G56120.1	TRM5A, tRNA N1-guanine methylation	1 aa substitute
BnaA09g35600D	BnaA09G0517600ZS	qc.A09-4	AT5G51350.1	MOL1, negative regulation of secondary growth	8 aa substitute
BnaA09g35610D	BnaA09G0517700ZS	qc.A09-4	AT3G56150.2	TIF3C1, Eukaryotic translation initiation factor	3 aa substitute
BnaA09g35820D	BnaA09G0519600ZS	qc.A09-4	AT3G56370.1	IRK, Inflorescence and root apices receptor kinase	1 aa substitute
BnaA09g36000D	BnaA09G0521200ZS	qc.A09-4	AT3G56600.2	Phosphatidylinositol 4-kinase gamma-like protein	18 aa substitute
BnaA09g36130D	BnaA09G0523000ZS	qc.A09-4	AT3G56850.1	DPBF3, Encodes an ABA-responsive element binding protein	2 aa substitute
BnaA09g36160D	BnaA09G0523500ZS	qc.A09-4	AT3G56860.5	UBA2A, UBP1-associated protein 2A	6 aa substitute
BnaA09g36350D	BnaA09G0525200ZS	qc.A09-4	AT3G57000.1	nucleolar essential protein-like protein	3 aa substitute
BnaA09g36410D	BnaA09G0525700ZS	qc.A09-4	AT3G57062.2	transmembrane protein	4 aa substitute
BnaA09g36620D	BnaA09G0527700ZS	qc.A09-4	AT3G57280.1	FAX1, transmembrane protein	2 aa substitute
BnaA09g36650D	BnaA09G0527900ZS	qc.A09-4	AT3G57300.1	positive regulator of DNA homologous recombination	1 aa substitute
BnaA09g36670D	BnaA09G0528100ZS	qc.A09-4	AT3G57340.2	heat shock amino-terminal domain protein	1 aa substitute
BnaA09g36770D	BnaA09G0529200ZS	qc.A09-4	AT2G41790.1	PXM16, peptide catabolic process	5 aa substitute
BnaA09g36810D	BnaA09G0529700ZS	qc.A09-4	AT3G57520.1	RFS2, encodes a raffinose-specific alpha-galactosidase	2 aa substitute
BnaA09g36850D	BnaA09G0529800ZS	qc.A09-4	AT3G57540.1	REM4.1, response to abscisic acid	3 aa substitute
BnaA09g36860D	BnaA09G0529900ZS	qc.A09-4	AT3G57550.1	AGK2, nucleotide metabolic process	3 aa substitute
BnaA09g36870D	BnaA09G0530000ZS	qc.A09-4	AT3G57560.1	NAGK, involved in arginine biosynthesis	1 aa substitute
BnaA09g36940D	BnaA09G0530600ZS	qc.A09-4	AT3G57630.1	EXAD, root hair cell development	8 aa substitute
BnaA09g36950D	BnaA09G0530700ZS	qc.A09-4	AT3G57650.1	LPAT2, cell wall biogenesis	1 aa substitute
BnaA09g36960D	BnaA09G0530800ZS	qc.A09-4	AT3G57660.1	NRPA1, Negative regulation of metabolic process	2 aa substitute
BnaA09g37060D	BnaA09G0532000ZS	qc.A09-4	AT3G57800.2	BHLH60, regulation of DNA-templated transcription	3 aa substitute
BnaA09g37070D	BnaA09G0532100ZS	qc.A09-4	AT3G57810.3	Cysteine proteinases superfamily protein	2 aa substitute
BnaA09g37130D	BnaA09G0532600ZS	qc.A09-4	AT3G57890.1	Tubulin binding cofactor C domain-containing protein	2 aa substitute
BnaA09g37160D	BnaA09G0532700ZS	qc.A09-4	AT3G57940.1	RNA cytidine acetyltransferase	4 aa substitute
BnaA09g37200D	BnaA09G0533100ZS	qc.A09-4	AT3G57990.1	OEP40, glucose transmembrane transport	4 aa substitute
BnaA09g37230D	BnaA09G0533500ZS	qc.A09-4	AT3G58030.4	MUSE1, protein autoubiquitination	2 aa substitute
BnaA09g37400D	BnaA09G0535400ZS	qc.A09-4	AT3G58460.1	RBL15, endoplasmic reticulum unfolded protein response	2 aa substitute
BnaA09g37450D	BnaA09G0535600ZS	qc.A09-4	AT3G58500.1	PP2A4, Encodes one of the isoforms of the catalytic subunit of protein phosphatase	1 aa substitute
BnaA09g37460D	BnaA09G0535700ZS	qc.A09-4	AT3G58510.3	RH11, shoot system development	1 aa substitute
BnaA09g37530D	BnaA09G0539100ZS	qc.A09-4	AT3G59040.1	Involved in chloroplast biogenesis and function.	4 aa substitute
BnaA09g37570D	BnaA09G0539500ZS	qc.A09-4	AT3G59090.1	CAND3, immune system process	1 aa substitute
BnaA09g37580D	BnaA09G0539600ZS	qc.A09-4	AT3G59110.1	protein autophosphorylation	4 aa substitute
BnaA09g37670D	BnaA09G0540600ZS	qc.A09-4	AT3G59300.1	Pentatricopeptide repeat (PPR) superfamily protein	1 aa substitute
BnaA09g37690D	BnaA09G0540800ZS	qc.A09-4	AT3G59350.3	MAZ, peptide signaling pathway in root development	8 aa substitute
BnaA09g37710D	BnaA09G0541000ZS	qc.A09-4	AT3G59400.1	GUN4, chlorophyll biosynthetic process,	1 aa substitute
BnaA09g37740D	BnaA09G0541200ZS	qc.A09-4	AT3G59410.1	GCN2, cellular response to amino acid starvation	7 aa substitute
BnaA09g37770D	BnaA09G0541400ZS	qc.A09-4	AT3G59430.2	hypothetical protein	6 aa substitute
BnaA09g37880D	BnaA09G0542400ZS	qc.A09-4	AT2G43410.4	FPA, positive regulation of flower development	1 aa substitute
BnaA09g38170D	BnaA09G0545900ZS	qc.A09-4	AT3G59910.1	SKIP35, Ankyrin repeat family protein	1 aa substitute
BnaA09g38320D	BnaA09G0548200ZS	qc.A09-4	AT5G42520.2	BPC6, response to ethylene	1 aa substitute
BnaA09g38620D	BnaA09G0551000ZS	qc.A09-4	AT3G60600.1	PVA11, intracellular transport	4 aa substitute
BnaA09g38920D	BnaA09G0553200ZS	qc.A09-4	AT3G61110.1	RS27A, 40S ribosomal protein	1 aa substitute
BnaA09g38900D	BnaA09G0553400ZS	qc.A09-4	AT3G61040.1	CYP76C7, encodes a protein with cytochrome P450 domain	1 aa substitute
BnaA09g38860D	BnaA09G0553800ZS	qc.A09-4	AT3G60850.1	photoperiodism	2 aa substitute
BnaA09g39170D	BnaA09G0556700ZS	qc.A09-4	AT2G45960.1	PIP1B, response to salt stress	1 aa substitute
BnaA09g39230D	BnaA09G0557200ZS	qc.A09-4	AT5G28350.1	Involved in intracellular protein transport	1 aa substitute
BnaA09g39240D	BnaA09G0557300ZS	qc.A09-4	AT3G61490.3	PGF9, Pectin lyase-like superfamily protein	8 aa substitute
BnaA09g39290D	BnaA09G0557800ZS	qc.A09-4	AT3G61580.1	SLD1, cellular response to cold	3 aa substitute
BnaA09g39300D	BnaA09G0557900ZS	qc.A09-4	AT3G61590.2	HWS, miRNA-mediated gene silencing	1 aa substitute
BnaA09g39370D	BnaA09G0558500ZS	qc.A09-4	AT4G01100.1	ADNT1, Adenine nucleotide transporter	1 aa substitute
BnaA09g39390D	BnaA09G0558700ZS	qc.A09-4	AT3G61670.1	Meristem development	3 aa substitute
BnaA09g39450D	BnaA09G0559100ZS	qc.A09-4	AT3G61750.1	Positive regulation of cellular process	5 aa substitute
BnaA09g39460D	BnaA09G0559200ZS	qc.A09-4	AT3G61770.1	Acid phosphatase related protein	3 aa substitute
BnaA09g39530D	BnaA09G0560800ZS	qc.A09-4	AT3G61960.1	ATG1A, Serine/threonine-protein kinase	2 aa substitute
BnaA09g39570D	BnaA09G0561200ZS	qc.A09-4	AT3G62010.1	Metal ion-binding protein	4 aa substitute
BnaA09g39580D	BnaA09G0561300ZS	qc.A09-4	AT3G62020.1	GLP10, Regulation of root development	2 aa substitute
BnaA09g39610D	BnaA09G0561600ZS	qc.A09-4	AT3G62030.1	ROC4, signal transduction	1 aa substitute
BnaA09g39640D	BnaA09G0561800ZS	qc.A09-4	AT3G62060.1	PAE6, cell wall organization	10 aa substitute
BnaA09g39660D	BnaA09G0562100ZS	qc.A09-4	AT3G62080.2	SNF7, leaf senescence	9 aa substitute
BnaA09g39670D	BnaA09G0562200ZS	qc.A09-4	AT3G62090.2	PIF6, red or far-red light signaling pathway	6 aa substitute
BnaA09g39700D	BnaA09G0562500ZS	qc.A09-4	AT3G62120.2	Encodes a cytosolic prolyl-tRNA synthetase	1 aa substitute
BnaA09g39710D	BnaA09G0562600ZS	qc.A09-4	AT3G62140.1	NEFA-interacting nuclear protein	8 aa substitute
BnaA09g39750D	BnaA09G0563000ZS	qc.A09-4	AT3G62200.1	Putative endonuclease	3 aa substitute
BnaA09g39770D	BnaA09G0563200ZS	qc.A09-4	AT3G62260.1	Probable protein phosphatase 2C	6 aa substitute
BnaA09g39790D	BnaA09G0563400ZS	qc.A09-4	AT3G62310.1	RNA helicase family protein	9 aa substitute
BnaA09g39810D	BnaA09G0563600ZS	qc.A09-4	AT3G62330.1	Zinc knuckle (CCHC-type) family protein	7 aa substitute
BnaA09g39830D	BnaA09G0563800ZS	qc.A09-4	AT3G62360.1	Carbohydrate-binding-l	16 aa substitute
BnaA09g39870D	BnaA09G0564200ZS	qc.A09-4	AT3G62420.1	BZIP53, cellular response to starvation	1 aa substitute
BnaA09g39890D	BnaA09G0564400ZS	qc.A09-4	AT3G62450.1	DNA mismatch repair protein	2 aa substitute
BnaA09g39940D	BnaA09G0564800ZS	qc.A09-4	AT3G62580.1	Late embryogenesis abundant protein	4 aa substitute
BnaA09g39960D	BnaA09G0565000ZS	qc.A09-4	AT3G62600.1	ERDJ3B, pattern recognition receptor signaling pathway	2 aa substitute
BnaA09g40020D	BnaA09G0565600ZS	qc.A09-4	AT3G62660.1	GATL7, Encodes a protein with putative galacturonosyltransferase activity.	2 aa substitute
BnaA09g40050D	BnaA09G0565800ZS	qc.A09-4	AT3G62690.1	ATL5, RING-H2 zinc finger protein	4 aa substitute
BnaA09g40060D	BnaA09G0565900ZS	qc.A09-4	AT3G62700.1	ABCC14, ABC transporter C family	6 aa substitute
BnaA09g40110D	BnaA09G0566200ZS	qc.A09-4	AT4G27830.1	BGLU10, Encodes a beta-glucosidase	1 aa substitute
BnaA09g40120D	BnaA09G0566400ZS	qc.A09-4	AT4G27830.1	BGLU11, Encodes a beta-glucosidase	2 aa substitute
BnaA09g40130D	BnaA09G0566500ZS	qc.A09-4	AT3G62770.1	ATG18A, Required for autophagosome formation during nutrient deprivation and senescence	6 aa substitute
BnaA09g40150D	BnaA09G0566700ZS	qc.A09-4	AT3G62800.3	DRB4, Double-stranded RNA-binding protein	4 aa substitute
BnaA09g40160D	BnaA09G0566800ZS	qc.A09-4	AT3G62810.1	MZM1, Cellular respiration	1 aa substitute
BnaA09g40180D	BnaA09G0567200ZS	qc.A09-4	AT3G62860.1	Alpha/beta-Hydrolases superfamily protein	2 aa substitute
BnaA09g40270D	BnaA09G0567600ZS	qc.A09-4	AT3G62920.1	Zinc metalloproteinase aureolysin	1 aa substitute
BnaA09g40290D	BnaA09G0567800ZS	qc.A09-4	AT3G62940.3	OTU5, protein deubiquitination	6 aa substitute
BnaA09g40330D	BnaA09G0568000ZS	qc.A09-4	AT3G62970.1	Zinc finger family protien	1 aa substitute
BnaA09g40340D	BnaA09G0568100ZS	qc.A09-4	AT3G62980.1	TIR1, Encodes an auxin receptor that mediates auxin-regulated transcription	1 aa substitute
BnaA09g40370D	BnaA09G0570000ZS	qc.A09-4	AT3G63390.1	Nutients signaling	3 aa substitute
BnaA09g40420D	BnaA09G0570500ZS	qc.A09-4	AT3G63460.1	SEC13B, transport protein	2 aa substitute
BnaA09g40440D	BnaA09G0570800ZS	qc.A09-4	AT2G26540.1	Encodes a uroporphyrinogen-III synthase involved in tetrapyrrole biosynthesis	6 aa substitute
BnaA09g40600D	BnaA09G0571800ZS	qc.A09-4	AT2G26300.1	GPA1, Encodes an alpha subunit of a heterotrimeric GTP-binding protein	2 aa substitute
BnaA09g40610D	BnaA09G0571900ZS	qc.A09-4	AT2G26280.1	CID7, Polyadenylate-binding protein	4 aa substitute
BnaA09g40660D	BnaA09G0572300ZS	qc.A09-4	AT2G26140.1	ATP-dependent zinc metalloprotease	2 aa substitute
BnaA09g40670D	BnaA09G0572400ZS	qc.A09-4	AT2G26070.1	RTE1, Encodes a predicted membrane protein	3 aa substitute
BnaA09g40680D	BnaA09G0572500ZS	qc.A09-4	AT2G26060.1	CIA1, Encodes a homolog of the yeast Cytosolic Iron-sulfur protein	4 aa substitute
BnaA09g40690D	BnaA09G0572600ZS	qc.A09-4	AT2G26040.1	PYL2, Mediate ABA-dependent regulation of protein phosphatase	2 aa substitute
BnaA09g40710D	BnaA09G0572800ZS	qc.A09-4	AT2G25930.1	ELF3, control plant development and flowering	2 aa substitute
BnaA09g40730D	BnaA09G0573000ZS	qc.A09-4	AT2G25970.1	KH domain-containing protein	3 aa substitute
BnaA09g40800D	BnaA09G0573600ZS	qc.A09-4	AT2G25670.2	hypothetical protein	2 aa substitute
BnaA09g40810D	BnaA09G0573700ZS	qc.A09-4	AT2G25620.1	DBP1, DNA-binding protein phosphatases	5 aa substitute
BnaA09g40850D	BnaA09G0574000ZS	qc.A09-4	AT2G25570.3	ISE3, SEL1-like repeat protein involved in plasmodesmata-mediated intercellular transport	3 aa substitute
BnaA09g40900D	BnaA09G0574500ZS	qc.A09-4	AT4G32400.1	BT1, Encodes a plastidial nucleotide uniport carrier protein required to export newly synthesized adenylates into the cytosol.	1 aa substitute
BnaA09g40910D	BnaA09G0574600ZS	qc.A09-4	AT2G25530.1	AFG1-like ATPase family protein	3 aa substitute
BnaA09g40930D	BnaA09G0574700ZS	qc.A09-4	AT2G25520.1	sugar phosphate/phosphate translocator	2 aa substitute
BnaA09g40940D	BnaA09G0574800ZS	qc.A09-4	AT5G52560.1	UPS, sugar pyrophosphorylase	3 aa substitute
BnaA09g40960D	BnaA09G0575000ZS	qc.A09-4	AT4G32285.2	CAP1, Putative clathrin assembly protein	22 aa substitute
BnaA09g40990D	BnaA09G0575300ZS	qc.A09-4	AT2G25310.1	ER membrane protein complex subunit-like protein (DUF2012)	3 aa substitute
BnaA09g41000D	BnaA09G0575400ZS	qc.A09-4	AT2G25300.1	HPGT3, Hydroxyproline O-galactosyltransferase	2 aa substitute
BnaA09g41020D	BnaA09G0575600ZS	qc.A09-4	AT2G25280.1	response to inorganic substance	4 aa substitute
BnaA09g41030D	BnaA09G0575700ZS	qc.A09-4	AT2G25270.1	negative regulation of cellular process	8 aa substitute
BnaA09g41050D	BnaA09G0575800ZS	qc.A09-4	AT2G25250.1	serine/arginine repetitive matrix-like protein	3 aa substitute
BnaA09g41200D	BnaA09G0578300ZS	qc.A09-4	AT2G24830.1	Zinc finger CCCH domain-containing protein	8 aa substitute
BnaA09g41320D	BnaA09G0579600ZS	qc.A09-4	AT2G24540.1	AFR, F-box protein	3 aa substitute
BnaA09g41410D	BnaA09G0580500ZS	qc.A09-4	AT2G24420.2	DNA repair ATPase-related	7 aa substitute
BnaA09g41440D	BnaA09G0580800ZS	qc.A09-4	AT2G24360.1	STY13, Serine/threonine-protein kinase	19 aa substitute
BnaA09g41470D	BnaA09G0581100ZS	qc.A09-4	AT2G24260.1	DROP1, Encodes a basic helix-loop-helix (bHLH) protein that regulates root hair and sperm cell development	4 aa substitute
BnaA09g41560D	BnaA09G0581500ZS	qc.A09-4	AT2G24220.2	PUP5, purine permease	2 aa substitute
BnaA09g41570D	BnaA09G0581600ZS	qc.A09-4	AT2G24200.2	LAP1, Cytosol aminopeptidase family protein	3 aa substitute
BnaA09g41580D	BnaA09G0581700ZS	qc.A09-4	AT2G24180.1	CYP71B6, Encodes a cytochrome P450 monooxygenase	4 aa substitute
BnaA09g41590D	BnaA09G0581800ZS	qc.A09-4	AT2G24170.1	TMN10, Endomembrane protein 70 protein family	1 aa substitute
BnaC06g10270D	BnaC06G0133300ZS	qc.C06-1	AT1G53750.1	RPT1A, 26S proteasome	2 aa substitute
BnaC06g10680D	BnaC06G0137600ZS	qc.C06-1	AT1G54290.1	Translation initiation factor SUI1 family protein	3 aa substitute
BnaC06g10790D	BnaC06G0138600ZS	qc.C06-1	AT1G55270.1	SAGL1, SAGL1 is a member of a small family of KELCH domain containing proteins	1 aa substitute
BnaC06g10870D	BnaC06G0139400ZS	qc.C06-1	AT5G51060.1	RHD2, Involved in normal root hair elongation	3 aa substitute
BnaC06g11000D	BnaC06G0140900ZS	qc.C06-1	AT1G55530.1	RING/U-box superfamily protein	3 aa substitute
BnaC06g11050D	BnaC06G0141400ZS	qc.C06-1	AT1G55680.1	Transducin/WD40 repeat-like superfamily protein	2 aa substitute
BnaC06g11110D	BnaC06G0142200ZS	qc.C06-1	AT1G55850.1	CSLE1, Cellulose synthase-like protein	7 aa substitute
BnaC06g11570D	BnaC06G0147100ZS	qc.C06-1	AT4G14840.1	spindle assembly abnormal protein	2 aa substitute
BnaC06g11680D	BnaC06G0148300ZS	qc.C06-1	AT4G14570.1	AARE, Encodes an acylamino acid-releasing enzyme	1 aa substitute
BnaC06g11790D	BnaC06G0149700ZS	qc.C06-1	AT4G13530.1	Transmembrane protein	2 aa substitute
BnaC06g11900D	BnaC06G0151300ZS	qc.C06-1	AT5G35910.1	RPP6L2, Encodes a nuclear-localized RRP6-like protein	8 aa substitute
BnaC06g12200D	BnaC06G0154800ZS	qc.C06-1	AT4G30160.1	VLN4, Encodes a major actin filament bundling protein that is involved in root hair growth	5 aa substitute
BnaC06g12220D	BnaC06G0155400ZS	qc.C06-1	AT5G37830.1	OXP1, Encodes a 5-oxoprolinase	4 aa substitute
BnaC06g12240D	BnaC06G0155600ZS	qc.C06-1	AT5G37930.1	Protein with RING/U-box and TRAF-like domain	1 aa substitute
BnaC06g12270D	BnaC06G0155900ZS	qc.C06-1	AT5G38100.1	SABATH family methyltransferase.	1 aa substitute
BnaC06g12390D	BnaC06G0158200ZS	qc.C06-1	AT5G38600.1	Proline-rich spliceosome-associated (PSP) family protein	3 aa substitute
BnaC06g12400D	BnaC06G0158300ZS	qc.C06-1	AT5G38610.1	Plant invertase/pectin methylesterase	2 aa substitute
BnaC06g12670D	BnaC06G0160200ZS	qc.C06-1	AT5G39660.2	CDF2, Dof-type zinc finger domain-containing protein	2 aa substitute
BnaC06g12630D	BnaC06G0160600ZS	qc.C06-1	AT3G29310.1	BAG1, BAG family molecular chaperone regulator	4 aa substitute
BnaC06g12730D	BnaC06G0163400ZS	qc.C06-1	AT5G39970.1	/	1 aa substitute
BnaC06g12760D	BnaC06G0163600ZS	qc.C06-1	AT5G39990.1	GLCAT14A , unidimensional cell growth	2 aa substitute
BnaC06g12870D	BnaC06G0164700ZS	qc.C06-1	AT5G40250.1	RING/U-box superfamily protein	6 aa substitute
BnaC06g12890D	BnaC06G0164900ZS	qc.C06-1	AT5G40340.1	PDP3, Tudor/PWWP/MBT superfamily protein	18 aa substitute
BnaC06g12940D	BnaC06G0165500ZS	qc.C06-1	AT5G40450.1	/	1 aa substitute
BnaC06g13180D	BnaC06G0167800ZS	qc.C06-1	AT5G40740.1	AUG6, Encodes a conserved AUGMIN subunit	7 aa substitute
BnaC06g13190D	BnaC06G0168000ZS	qc.C06-1	AT5G40760.1	G6PD6, Encodes a cytosolic glucose-6-phosphate dehydrogenase	4 aa substitute
BnaC06g13300D	BnaC06G0168900ZS	qc.C06-1	AT5G40890.1	CLC-A, Encodes a member of the voltage-dependent chloride channel	1 aa substitute
BnaC06g13370D	BnaC06G0169700ZS	qc.C06-1	AT5G40970.1	Protein of unknown function	4 aa substitute
BnaC06g13400D	BnaC06G0169900ZS	qc.C06-1	AT5G41040.1	HHT1, Encodes a feruloyl-CoA transferase required for suberin synthesis	3 aa substitute
BnaC06g13430D	BnaC06G0170200ZS	qc.C06-1	AT5G41080.1	GDPD2, Encodes a member of the glycerophosphodiester phosphodiesterase	3 aa substitute
BnaC06g13480D	BnaC06G0172900ZS	qc.C06-1	AT5G41470.1	NTF2, Nuclear transport factor 2 (NTF2) family protein	1 aa substitute
BnaC06g13490D	BnaC06G0173000ZS	qc.C06-1	AT5G41520.1	RPS10B, 40S ribosomal protein	3 aa substitute
BnaC06g13560D	BnaC06G0173500ZS	qc.C06-1	AT5G41580.1	PIAL2, Encodes an SP-RING domain containing protein that functions in sumolaytion	3 aa substitute
BnaC06g13610D	BnaC06G0173800ZS	qc.C06-1	AT1G22090.1	EMB2204, Hypothetical protien	4 aa substitute
BnaC06g13700D	BnaC06G0174500ZS	qc.C06-1	AT5G41770.1	/	2 aa substitute
BnaC06g13730D	BnaC06G0175500ZS	qc.C06-1	AT5G41860.1	Transmembrane protein	1 aa substitute
BnaC06g13740D	BnaC06G0175600ZS	qc.C06-1	AT5G41870.1	PGF15, Pectin lyase-like superfamily protein	10 aa substitute
BnaC06g13780D	BnaC06G0176000ZS	qc.C06-1	AT5G41940.1	GTPase activator protein	12 aa substitute
BnaC06g13810D	BnaC06G0176200ZS	qc.C06-1	AT5G41960.1	Zinc finger matrin-type protein	6 aa substitute
